# Supplementary material for: BORDER proteins protect expression of neighboring genes by promoting 3′ Pol II pausing in plants
Source: Nat Commun. 2019 Sep 25;10:4359. doi: 10.1038/s41467-019-12328-w (PMC6761125; doi:10.1038/s41467-019-12328-w)
Supplement: Supplementary file 4 — Supplementary Data 1 [file 41467_2019_12328_MOESM4_ESM.xlsx]

## Sheet: Root length
Root length (mm)
	Wild type	Wild type	bdr1,2,3	bdr1,2,3			Wild type	Wild type	bdr1,2,3	bdr1,2,3
Plant	0 um 6AU	1 um 6AU	0 um 6AU	1 um 6AU			0 um MPA	0.125umMPA	0 um MPA	0.125umMPA
1	13.5	12	2.8	3.3		1	7.2	6.5	1.4	4.4
2	14	10	2.8	3.4		2	6.4	6	1.2	4.3
3	13.3	10	2.4	3.3		3	6.8	6.3	1.5	2.4
4	14.7	12	2.6	5		4	7.2	5.3	1.4	4.1
5	11	10.6	1.8	6.5		5	6.9	7	1.7	4.6
6	12.5	12	2.2	5.5		6	7	6.4	1	4.7
7	11	8.5	1.9	4.8		7	7.2	6.3	1.4	3.3
8	11	8.5	1.5	5		8	7.2	5.8	1	3.8
9	11.2	9.5	2.8	4.9		9	6.8	6.4	1.4	4.4
10	12.3	10.2	3.4	4.8		10	7	6	1.2	4.6
11	11.2	9.5	3.1	3.6		11	6.6	6	1.3	4.4
12	11.6	11	3.6	5.6		12	6.9	6.3	1.6	4.6

## Sheet: SupT1_Table_Expression9groups
GeneName	Group
AT1G01060	grp1-[0,0.2]
AT1G01150	grp1-[0,0.2]
AT1G01305	grp1-[0,0.2]
AT1G01310	grp1-[0,0.2]
AT1G01355	grp1-[0,0.2]
AT1G01460	grp1-[0,0.2]
AT1G01520	grp1-[0,0.2]
AT1G01560	grp1-[0,0.2]
AT1G01590	grp1-[0,0.2]
AT1G01695	grp1-[0,0.2]
AT1G01980	grp1-[0,0.2]
AT1G02030	grp1-[0,0.2]
AT1G02040	grp1-[0,0.2]
AT1G02074	grp1-[0,0.2]
AT1G02190	grp1-[0,0.2]
AT1G02250	grp1-[0,0.2]
AT1G02320	grp1-[0,0.2]
AT1G02405	grp1-[0,0.2]
AT1G02440	grp1-[0,0.2]
AT1G02450	grp1-[0,0.2]
AT1G02530	grp1-[0,0.2]
AT1G02575	grp1-[0,0.2]
AT1G02580	grp1-[0,0.2]
AT1G02630	grp1-[0,0.2]
AT1G02790	grp1-[0,0.2]
AT1G02813	grp1-[0,0.2]
AT1G02830	grp1-[0,0.2]
AT1G02980	grp1-[0,0.2]
AT1G03050	grp1-[0,0.2]
AT1G03103	grp1-[0,0.2]
AT1G03240	grp1-[0,0.2]
AT1G03320	grp1-[0,0.2]
AT1G03390	grp1-[0,0.2]
AT1G03710	grp1-[0,0.2]
AT1G03810	grp1-[0,0.2]
AT1G03880	grp1-[0,0.2]
AT1G03890	grp1-[0,0.2]
AT1G03980	grp1-[0,0.2]
AT1G04150	grp1-[0,0.2]
AT1G04370	grp1-[0,0.2]
AT1G04490	grp1-[0,0.2]
AT1G04500	grp1-[0,0.2]
AT1G04580	grp1-[0,0.2]
AT1G04600	grp1-[0,0.2]
AT1G05040	grp1-[0,0.2]
AT1G05250	grp1-[0,0.2]
AT1G05291	grp1-[0,0.2]
AT1G05330	grp1-[0,0.2]
AT1G05450	grp1-[0,0.2]
AT1G05490	grp1-[0,0.2]
AT1G05550	grp1-[0,0.2]
AT1G05577	grp1-[0,0.2]
AT1G05580	grp1-[0,0.2]
AT1G05675	grp1-[0,0.2]
AT1G05740	grp1-[0,0.2]
AT1G05894	grp1-[0,0.2]
AT1G06030	grp1-[0,0.2]
AT1G06135	grp1-[0,0.2]
AT1G06137	grp1-[0,0.2]
AT1G06170	grp1-[0,0.2]
AT1G06225	grp1-[0,0.2]
AT1G06260	grp1-[0,0.2]
AT1G06320	grp1-[0,0.2]
AT1G06750	grp1-[0,0.2]
AT1G06810	grp1-[0,0.2]
AT1G06920	grp1-[0,0.2]
AT1G06970	grp1-[0,0.2]
AT1G06990	grp1-[0,0.2]
AT1G07120	grp1-[0,0.2]
AT1G07175	grp1-[0,0.2]
AT1G07330	grp1-[0,0.2]
AT1G07473	grp1-[0,0.2]
AT1G07476	grp1-[0,0.2]
AT1G07490	grp1-[0,0.2]
AT1G07620	grp1-[0,0.2]
AT1G07725	grp1-[0,0.2]
AT1G07850	grp1-[0,0.2]
AT1G07885	grp1-[0,0.2]
AT1G07900	grp1-[0,0.2]
AT1G08035	grp1-[0,0.2]
AT1G08090	grp1-[0,0.2]
AT1G08120	grp1-[0,0.2]
AT1G08730	grp1-[0,0.2]
AT1G08860	grp1-[0,0.2]
AT1G09080	grp1-[0,0.2]
AT1G09157	grp1-[0,0.2]
AT1G09260	grp1-[0,0.2]
AT1G09350	grp1-[0,0.2]
AT1G09370	grp1-[0,0.2]
AT1G09483	grp1-[0,0.2]
AT1G09665	grp1-[0,0.2]
AT1G09880	grp1-[0,0.2]
AT1G09930	grp1-[0,0.2]
AT1G09935	grp1-[0,0.2]
AT1G10010	grp1-[0,0.2]
AT1G10100	grp1-[0,0.2]
AT1G10220	grp1-[0,0.2]
AT1G10385	grp1-[0,0.2]
AT1G10455	grp1-[0,0.2]
AT1G10586	grp1-[0,0.2]
AT1G10620	grp1-[0,0.2]
AT1G10680	grp1-[0,0.2]
AT1G10710	grp1-[0,0.2]
AT1G10980	grp1-[0,0.2]
AT1G11040	grp1-[0,0.2]
AT1G11070	grp1-[0,0.2]
AT1G11110	grp1-[0,0.2]
AT1G11145	grp1-[0,0.2]
AT1G11250	grp1-[0,0.2]
AT1G11362	grp1-[0,0.2]
AT1G11370	grp1-[0,0.2]
AT1G11490	grp1-[0,0.2]
AT1G11560	grp1-[0,0.2]
AT1G11590	grp1-[0,0.2]
AT1G11690	grp1-[0,0.2]
AT1G11770	grp1-[0,0.2]
AT1G11990	grp1-[0,0.2]
AT1G12070	grp1-[0,0.2]
AT1G12340	grp1-[0,0.2]
AT1G12490	grp1-[0,0.2]
AT1G12600	grp1-[0,0.2]
AT1G12610	grp1-[0,0.2]
AT1G12855	grp1-[0,0.2]
AT1G12890	grp1-[0,0.2]
AT1G12940	grp1-[0,0.2]
AT1G12980	grp1-[0,0.2]
AT1G13200	grp1-[0,0.2]
AT1G13310	grp1-[0,0.2]
AT1G13370	grp1-[0,0.2]
AT1G13470	grp1-[0,0.2]
AT1G13490	grp1-[0,0.2]
AT1G13600	grp1-[0,0.2]
AT1G13610	grp1-[0,0.2]
AT1G13680	grp1-[0,0.2]
AT1G14100	grp1-[0,0.2]
AT1G14315	grp1-[0,0.2]
AT1G14420	grp1-[0,0.2]
AT1G14455	grp1-[0,0.2]
AT1G14500	grp1-[0,0.2]
AT1G14686	grp1-[0,0.2]
AT1G14688	grp1-[0,0.2]
AT1G14880	grp1-[0,0.2]
AT1G15015	grp1-[0,0.2]
AT1G15150	grp1-[0,0.2]
AT1G15320	grp1-[0,0.2]
AT1G15385	grp1-[0,0.2]
AT1G15540	grp1-[0,0.2]
AT1G15600	grp1-[0,0.2]
AT1G15630	grp1-[0,0.2]
AT1G15770	grp1-[0,0.2]
AT1G15990	grp1-[0,0.2]
AT1G16225	grp1-[0,0.2]
AT1G16290	grp1-[0,0.2]
AT1G16380	grp1-[0,0.2]
AT1G16420	grp1-[0,0.2]
AT1G16440	grp1-[0,0.2]
AT1G16705	grp1-[0,0.2]
AT1G16760	grp1-[0,0.2]
AT1G16910	grp1-[0,0.2]
AT1G17540	grp1-[0,0.2]
AT1G17744	grp1-[0,0.2]
AT1G18050	grp1-[0,0.2]
AT1G18310	grp1-[0,0.2]
AT1G18410	grp1-[0,0.2]
AT1G18420	grp1-[0,0.2]
AT1G18780	grp1-[0,0.2]
AT1G18830	grp1-[0,0.2]
AT1G18871	grp1-[0,0.2]
AT1G18960	grp1-[0,0.2]
AT1G18990	grp1-[0,0.2]
AT1G19040	grp1-[0,0.2]
AT1G19115	grp1-[0,0.2]
AT1G19210	grp1-[0,0.2]
AT1G19260	grp1-[0,0.2]
AT1G19390	grp1-[0,0.2]
AT1G19410	grp1-[0,0.2]
AT1G19550	grp1-[0,0.2]
AT1G19630	grp1-[0,0.2]
AT1G19640	grp1-[0,0.2]
AT1G19780	grp1-[0,0.2]
AT1G20000	grp1-[0,0.2]
AT1G20065	grp1-[0,0.2]
AT1G20080	grp1-[0,0.2]
AT1G20180	grp1-[0,0.2]
AT1G20290	grp1-[0,0.2]
AT1G20310	grp1-[0,0.2]
AT1G20400	grp1-[0,0.2]
AT1G20570	grp1-[0,0.2]
AT1G20590	grp1-[0,0.2]
AT1G20680	grp1-[0,0.2]
AT1G20690	grp1-[0,0.2]
AT1G20750	grp1-[0,0.2]
AT1G20795	grp1-[0,0.2]
AT1G20860	grp1-[0,0.2]
AT1G20925	grp1-[0,0.2]
AT1G21210	grp1-[0,0.2]
AT1G21240	grp1-[0,0.2]
AT1G21320	grp1-[0,0.2]
AT1G21395	grp1-[0,0.2]
AT1G21530	grp1-[0,0.2]
AT1G21620	grp1-[0,0.2]
AT1G21651	grp1-[0,0.2]
AT1G21850	grp1-[0,0.2]
AT1G21890	grp1-[0,0.2]
AT1G21950	grp1-[0,0.2]
AT1G21990	grp1-[0,0.2]
AT1G22000	grp1-[0,0.2]
AT1G22090	grp1-[0,0.2]
AT1G22120	grp1-[0,0.2]
AT1G22130	grp1-[0,0.2]
AT1G22150	grp1-[0,0.2]
AT1G22210	grp1-[0,0.2]
AT1G22240	grp1-[0,0.2]
AT1G22260	grp1-[0,0.2]
AT1G22275	grp1-[0,0.2]
AT1G22290	grp1-[0,0.2]
AT1G22340	grp1-[0,0.2]
AT1G22480	grp1-[0,0.2]
AT1G22680	grp1-[0,0.2]
AT1G22760	grp1-[0,0.2]
AT1G22810	grp1-[0,0.2]
AT1G23060	grp1-[0,0.2]
AT1G23201	grp1-[0,0.2]
AT1G23510	grp1-[0,0.2]
AT1G23520	grp1-[0,0.2]
AT1G23540	grp1-[0,0.2]
AT1G23700	grp1-[0,0.2]
AT1G23770	grp1-[0,0.2]
AT1G23965	grp1-[0,0.2]
AT1G24000	grp1-[0,0.2]
AT1G24010	grp1-[0,0.2]
AT1G24220	grp1-[0,0.2]
AT1G24250	grp1-[0,0.2]
AT1G24320	grp1-[0,0.2]
AT1G24420	grp1-[0,0.2]
AT1G24480	grp1-[0,0.2]
AT1G24485	grp1-[0,0.2]
AT1G24520	grp1-[0,0.2]
AT1G24570	grp1-[0,0.2]
AT1G24590	grp1-[0,0.2]
AT1G24793	grp1-[0,0.2]
AT1G25210	grp1-[0,0.2]
AT1G25310	grp1-[0,0.2]
AT1G26240	grp1-[0,0.2]
AT1G26480	grp1-[0,0.2]
AT1G26510	grp1-[0,0.2]
AT1G26590	grp1-[0,0.2]
AT1G26700	grp1-[0,0.2]
AT1G26720	grp1-[0,0.2]
AT1G26762	grp1-[0,0.2]
AT1G26790	grp1-[0,0.2]
AT1G26976	grp1-[0,0.2]
AT1G27045	grp1-[0,0.2]
AT1G27080	grp1-[0,0.2]
AT1G27160	grp1-[0,0.2]
AT1G27280	grp1-[0,0.2]
AT1G27570	grp1-[0,0.2]
AT1G27580	grp1-[0,0.2]
AT1G27640	grp1-[0,0.2]
AT1G27710	grp1-[0,0.2]
AT1G27820	grp1-[0,0.2]
AT1G27860	grp1-[0,0.2]
AT1G28040	grp1-[0,0.2]
AT1G28135	grp1-[0,0.2]
AT1G28160	grp1-[0,0.2]
AT1G28170	grp1-[0,0.2]
AT1G28180	grp1-[0,0.2]
AT1G28220	grp1-[0,0.2]
AT1G28270	grp1-[0,0.2]
AT1G28300	grp1-[0,0.2]
AT1G28430	grp1-[0,0.2]
AT1G28500	grp1-[0,0.2]
AT1G28550	grp1-[0,0.2]
AT1G28590	grp1-[0,0.2]
AT1G28640	grp1-[0,0.2]
AT1G28650	grp1-[0,0.2]
AT1G28695	grp1-[0,0.2]
AT1G29000	grp1-[0,0.2]
AT1G29355	grp1-[0,0.2]
AT1G29490	grp1-[0,0.2]
AT1G29740	grp1-[0,0.2]
AT1G29830	grp1-[0,0.2]
AT1G29860	grp1-[0,0.2]
AT1G29870	grp1-[0,0.2]
AT1G29962	grp1-[0,0.2]
AT1G30050	grp1-[0,0.2]
AT1G30060	grp1-[0,0.2]
AT1G30135	grp1-[0,0.2]
AT1G30140	grp1-[0,0.2]
AT1G30160	grp1-[0,0.2]
AT1G30190	grp1-[0,0.2]
AT1G30455	grp1-[0,0.2]
AT1G30560	grp1-[0,0.2]
AT1G30740	grp1-[0,0.2]
AT1G30780	grp1-[0,0.2]
AT1G30920	grp1-[0,0.2]
AT1G31250	grp1-[0,0.2]
AT1G31400	grp1-[0,0.2]
AT1G31490	grp1-[0,0.2]
AT1G31670	grp1-[0,0.2]
AT1G31772	grp1-[0,0.2]
AT1G31990	grp1-[0,0.2]
AT1G32180	grp1-[0,0.2]
AT1G32225	grp1-[0,0.2]
AT1G32250	grp1-[0,0.2]
AT1G32270	grp1-[0,0.2]
AT1G32320	grp1-[0,0.2]
AT1G32350	grp1-[0,0.2]
AT1G32361	grp1-[0,0.2]
AT1G32375	grp1-[0,0.2]
AT1G32430	grp1-[0,0.2]
AT1G32585	grp1-[0,0.2]
AT1G32600	grp1-[0,0.2]
AT1G32670	grp1-[0,0.2]
AT1G32850	grp1-[0,0.2]
AT1G32880	grp1-[0,0.2]
AT1G32910	grp1-[0,0.2]
AT1G32960	grp1-[0,0.2]
AT1G32970	grp1-[0,0.2]
AT1G33030	grp1-[0,0.2]
AT1G33220	grp1-[0,0.2]
AT1G33430	grp1-[0,0.2]
AT1G33670	grp1-[0,0.2]
AT1G33730	grp1-[0,0.2]
AT1G33760	grp1-[0,0.2]
AT1G33770	grp1-[0,0.2]
AT1G33870	grp1-[0,0.2]
AT1G33900	grp1-[0,0.2]
AT1G33930	grp1-[0,0.2]
AT1G33950	grp1-[0,0.2]
AT1G33960	grp1-[0,0.2]
AT1G34047	grp1-[0,0.2]
AT1G34050	grp1-[0,0.2]
AT1G34440	grp1-[0,0.2]
AT1G34460	grp1-[0,0.2]
AT1G34480	grp1-[0,0.2]
AT1G34490	grp1-[0,0.2]
AT1G34500	grp1-[0,0.2]
AT1G34520	grp1-[0,0.2]
AT1G34540	grp1-[0,0.2]
AT1G34790	grp1-[0,0.2]
AT1G35040	grp1-[0,0.2]
AT1G35240	grp1-[0,0.2]
AT1G35490	grp1-[0,0.2]
AT1G35610	grp1-[0,0.2]
AT1G35617	grp1-[0,0.2]
AT1G35630	grp1-[0,0.2]
AT1G35730	grp1-[0,0.2]
AT1G35890	grp1-[0,0.2]
AT1G36675	grp1-[0,0.2]
AT1G36920	grp1-[0,0.2]
AT1G36950	grp1-[0,0.2]
AT1G37000	grp1-[0,0.2]
AT1G37140	grp1-[0,0.2]
AT1G38065	grp1-[0,0.2]
AT1G41875	grp1-[0,0.2]
AT1G42980	grp1-[0,0.2]
AT1G43000	grp1-[0,0.2]
AT1G43680	grp1-[0,0.2]
AT1G43780	grp1-[0,0.2]
AT1G44020	grp1-[0,0.2]
AT1G44030	grp1-[0,0.2]
AT1G44478	grp1-[0,0.2]
AT1G44542	grp1-[0,0.2]
AT1G45063	grp1-[0,0.2]
AT1G45163	grp1-[0,0.2]
AT1G46696	grp1-[0,0.2]
AT1G46984	grp1-[0,0.2]
AT1G47300	grp1-[0,0.2]
AT1G47350	grp1-[0,0.2]
AT1G47390	grp1-[0,0.2]
AT1G47485	grp1-[0,0.2]
AT1G47510	grp1-[0,0.2]
AT1G47603	grp1-[0,0.2]
AT1G47620	grp1-[0,0.2]
AT1G47680	grp1-[0,0.2]
AT1G47920	grp1-[0,0.2]
AT1G48020	grp1-[0,0.2]
AT1G48060	grp1-[0,0.2]
AT1G48070	grp1-[0,0.2]
AT1G48150	grp1-[0,0.2]
AT1G48195	grp1-[0,0.2]
AT1G48325	grp1-[0,0.2]
AT1G48400	grp1-[0,0.2]
AT1G48405	grp1-[0,0.2]
AT1G48470	grp1-[0,0.2]
AT1G48590	grp1-[0,0.2]
AT1G48598	grp1-[0,0.2]
AT1G48660	grp1-[0,0.2]
AT1G48700	grp1-[0,0.2]
AT1G48730	grp1-[0,0.2]
AT1G48800	grp1-[0,0.2]
AT1G48980	grp1-[0,0.2]
AT1G49005	grp1-[0,0.2]
AT1G49030	grp1-[0,0.2]
AT1G49100	grp1-[0,0.2]
AT1G49110	grp1-[0,0.2]
AT1G49220	grp1-[0,0.2]
AT1G49330	grp1-[0,0.2]
AT1G49610	grp1-[0,0.2]
AT1G49640	grp1-[0,0.2]
AT1G49810	grp1-[0,0.2]
AT1G49900	grp1-[0,0.2]
AT1G49930	grp1-[0,0.2]
AT1G49938	grp1-[0,0.2]
AT1G50050	grp1-[0,0.2]
AT1G50310	grp1-[0,0.2]
AT1G50720	grp1-[0,0.2]
AT1G50750	grp1-[0,0.2]
AT1G50760	grp1-[0,0.2]
AT1G50770	grp1-[0,0.2]
AT1G50780	grp1-[0,0.2]
AT1G50820	grp1-[0,0.2]
AT1G50830	grp1-[0,0.2]
AT1G50930	grp1-[0,0.2]
AT1G50980	grp1-[0,0.2]
AT1G51030	grp1-[0,0.2]
AT1G51220	grp1-[0,0.2]
AT1G51290	grp1-[0,0.2]
AT1G51300	grp1-[0,0.2]
AT1G51330	grp1-[0,0.2]
AT1G51410	grp1-[0,0.2]
AT1G51480	grp1-[0,0.2]
AT1G51530	grp1-[0,0.2]
AT1G51538	grp1-[0,0.2]
AT1G51670	grp1-[0,0.2]
AT1G51770	grp1-[0,0.2]
AT1G51870	grp1-[0,0.2]
AT1G51880	grp1-[0,0.2]
AT1G51910	grp1-[0,0.2]
AT1G52110	grp1-[0,0.2]
AT1G52120	grp1-[0,0.2]
AT1G52191	grp1-[0,0.2]
AT1G52325	grp1-[0,0.2]
AT1G52343	grp1-[0,0.2]
AT1G52430	grp1-[0,0.2]
AT1G52440	grp1-[0,0.2]
AT1G52560	grp1-[0,0.2]
AT1G52790	grp1-[0,0.2]
AT1G52800	grp1-[0,0.2]
AT1G52830	grp1-[0,0.2]
AT1G52857	grp1-[0,0.2]
AT1G52920	grp1-[0,0.2]
AT1G52950	grp1-[0,0.2]
AT1G53023	grp1-[0,0.2]
AT1G53080	grp1-[0,0.2]
AT1G53130	grp1-[0,0.2]
AT1G53260	grp1-[0,0.2]
AT1G53360	grp1-[0,0.2]
AT1G53420	grp1-[0,0.2]
AT1G53820	grp1-[0,0.2]
AT1G53860	grp1-[0,0.2]
AT1G53890	grp1-[0,0.2]
AT1G53930	grp1-[0,0.2]
AT1G53935	grp1-[0,0.2]
AT1G54070	grp1-[0,0.2]
AT1G54280	grp1-[0,0.2]
AT1G54470	grp1-[0,0.2]
AT1G54560	grp1-[0,0.2]
AT1G54590	grp1-[0,0.2]
AT1G54760	grp1-[0,0.2]
AT1G54930	grp1-[0,0.2]
AT1G54980	grp1-[0,0.2]
AT1G55030	grp1-[0,0.2]
AT1G55050	grp1-[0,0.2]
AT1G55070	grp1-[0,0.2]
AT1G55230	grp1-[0,0.2]
AT1G55440	grp1-[0,0.2]
AT1G55546	grp1-[0,0.2]
AT1G55560	grp1-[0,0.2]
AT1G55660	grp1-[0,0.2]
AT1G55700	grp1-[0,0.2]
AT1G55720	grp1-[0,0.2]
AT1G56060	grp1-[0,0.2]
AT1G56085	grp1-[0,0.2]
AT1G56160	grp1-[0,0.2]
AT1G56240	grp1-[0,0.2]
AT1G56250	grp1-[0,0.2]
AT1G56270	grp1-[0,0.2]
AT1G56360	grp1-[0,0.2]
AT1G56410	grp1-[0,0.2]
AT1G56555	grp1-[0,0.2]
AT1G56650	grp1-[0,0.2]
AT1G57565	grp1-[0,0.2]
AT1G57570	grp1-[0,0.2]
AT1G57630	grp1-[0,0.2]
AT1G57670	grp1-[0,0.2]
AT1G57800	grp1-[0,0.2]
AT1G57830	grp1-[0,0.2]
AT1G57850	grp1-[0,0.2]
AT1G57943	grp1-[0,0.2]
AT1G58050	grp1-[0,0.2]
AT1G58265	grp1-[0,0.2]
AT1G58300	grp1-[0,0.2]
AT1G58310	grp1-[0,0.2]
AT1G58330	grp1-[0,0.2]
AT1G58390	grp1-[0,0.2]
AT1G59218	grp1-[0,0.2]
AT1G59670	grp1-[0,0.2]
AT1G59790	grp1-[0,0.2]
AT1G59810	grp1-[0,0.2]
AT1G59950	grp1-[0,0.2]
AT1G60040	grp1-[0,0.2]
AT1G60110	grp1-[0,0.2]
AT1G60130	grp1-[0,0.2]
AT1G60350	grp1-[0,0.2]
AT1G60410	grp1-[0,0.2]
AT1G60470	grp1-[0,0.2]
AT1G60500	grp1-[0,0.2]
AT1G60530	grp1-[0,0.2]
AT1G60720	grp1-[0,0.2]
AT1G60750	grp1-[0,0.2]
AT1G60760	grp1-[0,0.2]
AT1G60920	grp1-[0,0.2]
AT1G60980	grp1-[0,0.2]
AT1G60986	grp1-[0,0.2]
AT1G60987	grp1-[0,0.2]
AT1G61093	grp1-[0,0.2]
AT1G61130	grp1-[0,0.2]
AT1G61160	grp1-[0,0.2]
AT1G61165	grp1-[0,0.2]
AT1G61200	grp1-[0,0.2]
AT1G61230	grp1-[0,0.2]
AT1G61270	grp1-[0,0.2]
AT1G61290	grp1-[0,0.2]
AT1G61320	grp1-[0,0.2]
AT1G61415	grp1-[0,0.2]
AT1G61475	grp1-[0,0.2]
AT1G61550	grp1-[0,0.2]
AT1G61563	grp1-[0,0.2]
AT1G61575	grp1-[0,0.2]
AT1G61610	grp1-[0,0.2]
AT1G61630	grp1-[0,0.2]
AT1G61680	grp1-[0,0.2]
AT1G61710	grp1-[0,0.2]
AT1G61920	grp1-[0,0.2]
AT1G61950	grp1-[0,0.2]
AT1G62000	grp1-[0,0.2]
AT1G62190	grp1-[0,0.2]
AT1G62220	grp1-[0,0.2]
AT1G62225	grp1-[0,0.2]
AT1G62240	grp1-[0,0.2]
AT1G62333	grp1-[0,0.2]
AT1G62450	grp1-[0,0.2]
AT1G62490	grp1-[0,0.2]
AT1G62530	grp1-[0,0.2]
AT1G62620	grp1-[0,0.2]
AT1G62840	grp1-[0,0.2]
AT1G62935	grp1-[0,0.2]
AT1G62940	grp1-[0,0.2]
AT1G63057	grp1-[0,0.2]
AT1G63070	grp1-[0,0.2]
AT1G63140	grp1-[0,0.2]
AT1G63190	grp1-[0,0.2]
AT1G63200	grp1-[0,0.2]
AT1G63210	grp1-[0,0.2]
AT1G63340	grp1-[0,0.2]
AT1G63370	grp1-[0,0.2]
AT1G63520	grp1-[0,0.2]
AT1G63550	grp1-[0,0.2]
AT1G63590	grp1-[0,0.2]
AT1G63630	grp1-[0,0.2]
AT1G63870	grp1-[0,0.2]
AT1G63910	grp1-[0,0.2]
AT1G63960	grp1-[0,0.2]
AT1G63990	grp1-[0,0.2]
AT1G64100	grp1-[0,0.2]
AT1G64105	grp1-[0,0.2]
AT1G64107	grp1-[0,0.2]
AT1G64255	grp1-[0,0.2]
AT1G64260	grp1-[0,0.2]
AT1G64310	grp1-[0,0.2]
AT1G64320	grp1-[0,0.2]
AT1G64540	grp1-[0,0.2]
AT1G64820	grp1-[0,0.2]
AT1G64910	grp1-[0,0.2]
AT1G64930	grp1-[0,0.2]
AT1G65130	grp1-[0,0.2]
AT1G65140	grp1-[0,0.2]
AT1G65200	grp1-[0,0.2]
AT1G65330	grp1-[0,0.2]
AT1G65340	grp1-[0,0.2]
AT1G65483	grp1-[0,0.2]
AT1G65630	grp1-[0,0.2]
AT1G65760	grp1-[0,0.2]
AT1G65790	grp1-[0,0.2]
AT1G65810	grp1-[0,0.2]
AT1G65850	grp1-[0,0.2]
AT1G65890	grp1-[0,0.2]
AT1G66020	grp1-[0,0.2]
AT1G66030	grp1-[0,0.2]
AT1G66040	grp1-[0,0.2]
AT1G66110	grp1-[0,0.2]
AT1G66170	grp1-[0,0.2]
AT1G66235	grp1-[0,0.2]
AT1G66290	grp1-[0,0.2]
AT1G66300	grp1-[0,0.2]
AT1G66320	grp1-[0,0.2]
AT1G66380	grp1-[0,0.2]
AT1G66420	grp1-[0,0.2]
AT1G66450	grp1-[0,0.2]
AT1G66460	grp1-[0,0.2]
AT1G66570	grp1-[0,0.2]
AT1G66600	grp1-[0,0.2]
AT1G66720	grp1-[0,0.2]
AT1G66780	grp1-[0,0.2]
AT1G66870	grp1-[0,0.2]
AT1G66950	grp1-[0,0.2]
AT1G66960	grp1-[0,0.2]
AT1G67020	grp1-[0,0.2]
AT1G67025	grp1-[0,0.2]
AT1G67100	grp1-[0,0.2]
AT1G67150	grp1-[0,0.2]
AT1G67220	grp1-[0,0.2]
AT1G67270	grp1-[0,0.2]
AT1G67330	grp1-[0,0.2]
AT1G67390	grp1-[0,0.2]
AT1G67455	grp1-[0,0.2]
AT1G67635	grp1-[0,0.2]
AT1G67640	grp1-[0,0.2]
AT1G67770	grp1-[0,0.2]
AT1G67790	grp1-[0,0.2]
AT1G67856	grp1-[0,0.2]
AT1G68090	grp1-[0,0.2]
AT1G68170	grp1-[0,0.2]
AT1G68180	grp1-[0,0.2]
AT1G68240	grp1-[0,0.2]
AT1G68280	grp1-[0,0.2]
AT1G68320	grp1-[0,0.2]
AT1G68510	grp1-[0,0.2]
AT1G68526	grp1-[0,0.2]
AT1G68550	grp1-[0,0.2]
AT1G68630	grp1-[0,0.2]
AT1G68750	grp1-[0,0.2]
AT1G68765	grp1-[0,0.2]
AT1G68800	grp1-[0,0.2]
AT1G68845	grp1-[0,0.2]
AT1G68905	grp1-[0,0.2]
AT1G69150	grp1-[0,0.2]
AT1G69430	grp1-[0,0.2]
AT1G69560	grp1-[0,0.2]
AT1G69570	grp1-[0,0.2]
AT1G69630	grp1-[0,0.2]
AT1G69650	grp1-[0,0.2]
AT1G69660	grp1-[0,0.2]
AT1G69710	grp1-[0,0.2]
AT1G69720	grp1-[0,0.2]
AT1G69880	grp1-[0,0.2]
AT1G69930	grp1-[0,0.2]
AT1G69940	grp1-[0,0.2]
AT1G69990	grp1-[0,0.2]
AT1G70080	grp1-[0,0.2]
AT1G70110	grp1-[0,0.2]
AT1G70130	grp1-[0,0.2]
AT1G70260	grp1-[0,0.2]
AT1G70390	grp1-[0,0.2]
AT1G70450	grp1-[0,0.2]
AT1G70640	grp1-[0,0.2]
AT1G70680	grp1-[0,0.2]
AT1G70720	grp1-[0,0.2]
AT1G70840	grp1-[0,0.2]
AT1G70910	grp1-[0,0.2]
AT1G70970	grp1-[0,0.2]
AT1G71150	grp1-[0,0.2]
AT1G71160	grp1-[0,0.2]
AT1G71235	grp1-[0,0.2]
AT1G71280	grp1-[0,0.2]
AT1G71300	grp1-[0,0.2]
AT1G71370	grp1-[0,0.2]
AT1G71450	grp1-[0,0.2]
AT1G71520	grp1-[0,0.2]
AT1G71760	grp1-[0,0.2]
AT1G71770	grp1-[0,0.2]
AT1G71890	grp1-[0,0.2]
AT1G71920	grp1-[0,0.2]
AT1G72060	grp1-[0,0.2]
AT1G72260	grp1-[0,0.2]
AT1G72570	grp1-[0,0.2]
AT1G72590	grp1-[0,0.2]
AT1G72620	grp1-[0,0.2]
AT1G72860	grp1-[0,0.2]
AT1G72960	grp1-[0,0.2]
AT1G72980	grp1-[0,0.2]
AT1G73000	grp1-[0,0.2]
AT1G73140	grp1-[0,0.2]
AT1G73510	grp1-[0,0.2]
AT1G73600	grp1-[0,0.2]
AT1G73860	grp1-[0,0.2]
AT1G73870	grp1-[0,0.2]
AT1G74110	grp1-[0,0.2]
AT1G74130	grp1-[0,0.2]
AT1G74480	grp1-[0,0.2]
AT1G75050	grp1-[0,0.2]
AT1G75260	grp1-[0,0.2]
AT1G75290	grp1-[0,0.2]
AT1G75470	grp1-[0,0.2]
AT1G75530	grp1-[0,0.2]
AT1G75600	grp1-[0,0.2]
AT1G75717	grp1-[0,0.2]
AT1G75720	grp1-[0,0.2]
AT1G75890	grp1-[0,0.2]
AT1G75920	grp1-[0,0.2]
AT1G76210	grp1-[0,0.2]
AT1G76290	grp1-[0,0.2]
AT1G76470	grp1-[0,0.2]
AT1G76480	grp1-[0,0.2]
AT1G76640	grp1-[0,0.2]
AT1G76728	grp1-[0,0.2]
AT1G76770	grp1-[0,0.2]
AT1G76780	grp1-[0,0.2]
AT1G76954	grp1-[0,0.2]
AT1G76965	grp1-[0,0.2]
AT1G77150	grp1-[0,0.2]
AT1G77160	grp1-[0,0.2]
AT1G77240	grp1-[0,0.2]
AT1G77340	grp1-[0,0.2]
AT1G77730	grp1-[0,0.2]
AT1G77765	grp1-[0,0.2]
AT1G77790	grp1-[0,0.2]
AT1G77950	grp1-[0,0.2]
AT1G77960	grp1-[0,0.2]
AT1G78400	grp1-[0,0.2]
AT1G78500	grp1-[0,0.2]
AT1G78710	grp1-[0,0.2]
AT1G78815	grp1-[0,0.2]
AT1G78840	grp1-[0,0.2]
AT1G78922	grp1-[0,0.2]
AT1G79250	grp1-[0,0.2]
AT1G79370	grp1-[0,0.2]
AT1G79400	grp1-[0,0.2]
AT1G79480	grp1-[0,0.2]
AT1G79780	grp1-[0,0.2]
AT1G79800	grp1-[0,0.2]
AT1G80090	grp1-[0,0.2]
AT1G80100	grp1-[0,0.2]
AT1G80130	grp1-[0,0.2]
AT1G80330	grp1-[0,0.2]
AT1G80390	grp1-[0,0.2]
AT1G80470	grp1-[0,0.2]
AT1G80540	grp1-[0,0.2]
AT1G80660	grp1-[0,0.2]
AT1G80740	grp1-[0,0.2]
AT1G80865	grp1-[0,0.2]
AT1G80990	grp1-[0,0.2]
AT2G01310	grp1-[0,0.2]
AT2G01370	grp1-[0,0.2]
AT2G01500	grp1-[0,0.2]
AT2G01554	grp1-[0,0.2]
AT2G01770	grp1-[0,0.2]
AT2G01810	grp1-[0,0.2]
AT2G01905	grp1-[0,0.2]
AT2G02000	grp1-[0,0.2]
AT2G02030	grp1-[0,0.2]
AT2G02140	grp1-[0,0.2]
AT2G02147	grp1-[0,0.2]
AT2G02250	grp1-[0,0.2]
AT2G02310	grp1-[0,0.2]
AT2G02340	grp1-[0,0.2]
AT2G02380	grp1-[0,0.2]
AT2G02490	grp1-[0,0.2]
AT2G02498	grp1-[0,0.2]
AT2G02520	grp1-[0,0.2]
AT2G02580	grp1-[0,0.2]
AT2G02620	grp1-[0,0.2]
AT2G02640	grp1-[0,0.2]
AT2G02700	grp1-[0,0.2]
AT2G03020	grp1-[0,0.2]
AT2G03130	grp1-[0,0.2]
AT2G03210	grp1-[0,0.2]
AT2G03290	grp1-[0,0.2]
AT2G03460	grp1-[0,0.2]
AT2G03520	grp1-[0,0.2]
AT2G03560	grp1-[0,0.2]
AT2G03600	grp1-[0,0.2]
AT2G03610	grp1-[0,0.2]
AT2G03630	grp1-[0,0.2]
AT2G03830	grp1-[0,0.2]
AT2G04020	grp1-[0,0.2]
AT2G04070	grp1-[0,0.2]
AT2G04190	grp1-[0,0.2]
AT2G04440	grp1-[0,0.2]
AT2G04480	grp1-[0,0.2]
AT2G05185	grp1-[0,0.2]
AT2G05230	grp1-[0,0.2]
AT2G05250	grp1-[0,0.2]
AT2G05270	grp1-[0,0.2]
AT2G05330	grp1-[0,0.2]
AT2G05350	grp1-[0,0.2]
AT2G05370	grp1-[0,0.2]
AT2G05400	grp1-[0,0.2]
AT2G05420	grp1-[0,0.2]
AT2G05530	grp1-[0,0.2]
AT2G05580	grp1-[0,0.2]
AT2G05635	grp1-[0,0.2]
AT2G05810	grp1-[0,0.2]
AT2G06960	grp1-[0,0.2]
AT2G07000	grp1-[0,0.2]
AT2G07215	grp1-[0,0.2]
AT2G07640	grp1-[0,0.2]
AT2G09840	grp1-[0,0.2]
AT2G10440	grp1-[0,0.2]
AT2G10560	grp1-[0,0.2]
AT2G10608	grp1-[0,0.2]
AT2G10975	grp1-[0,0.2]
AT2G11271	grp1-[0,0.2]
AT2G11522	grp1-[0,0.2]
AT2G11620	grp1-[0,0.2]
AT2G11778	grp1-[0,0.2]
AT2G11851	grp1-[0,0.2]
AT2G11891	grp1-[0,0.2]
AT2G12480	grp1-[0,0.2]
AT2G13450	grp1-[0,0.2]
AT2G13463	grp1-[0,0.2]
AT2G13570	grp1-[0,0.2]
AT2G13620	grp1-[0,0.2]
AT2G13640	grp1-[0,0.2]
AT2G13680	grp1-[0,0.2]
AT2G13810	grp1-[0,0.2]
AT2G13895	grp1-[0,0.2]
AT2G14160	grp1-[0,0.2]
AT2G14290	grp1-[0,0.2]
AT2G14440	grp1-[0,0.2]
AT2G14560	grp1-[0,0.2]
AT2G14610	grp1-[0,0.2]
AT2G14670	grp1-[0,0.2]
AT2G14690	grp1-[0,0.2]
AT2G14760	grp1-[0,0.2]
AT2G14810	grp1-[0,0.2]
AT2G14920	grp1-[0,0.2]
AT2G15010	grp1-[0,0.2]
AT2G15025	grp1-[0,0.2]
AT2G15318	grp1-[0,0.2]
AT2G15340	grp1-[0,0.2]
AT2G15350	grp1-[0,0.2]
AT2G15420	grp1-[0,0.2]
AT2G15590	grp1-[0,0.2]
AT2G16190	grp1-[0,0.2]
AT2G16210	grp1-[0,0.2]
AT2G16340	grp1-[0,0.2]
AT2G16360	grp1-[0,0.2]
AT2G16450	grp1-[0,0.2]
AT2G16505	grp1-[0,0.2]
AT2G16730	grp1-[0,0.2]
AT2G17010	grp1-[0,0.2]
AT2G17050	grp1-[0,0.2]
AT2G17055	grp1-[0,0.2]
AT2G17070	grp1-[0,0.2]
AT2G17180	grp1-[0,0.2]
AT2G17590	grp1-[0,0.2]
AT2G17600	grp1-[0,0.2]
AT2G17680	grp1-[0,0.2]
AT2G17860	grp1-[0,0.2]
AT2G17890	grp1-[0,0.2]
AT2G17920	grp1-[0,0.2]
AT2G17950	grp1-[0,0.2]
AT2G18140	grp1-[0,0.2]
AT2G18180	grp1-[0,0.2]
AT2G18190	grp1-[0,0.2]
AT2G18320	grp1-[0,0.2]
AT2G18340	grp1-[0,0.2]
AT2G18460	grp1-[0,0.2]
AT2G18470	grp1-[0,0.2]
AT2G18530	grp1-[0,0.2]
AT2G18550	grp1-[0,0.2]
AT2G18590	grp1-[0,0.2]
AT2G18640	grp1-[0,0.2]
AT2G18660	grp1-[0,0.2]
AT2G18720	grp1-[0,0.2]
AT2G18870	grp1-[0,0.2]
AT2G18880	grp1-[0,0.2]
AT2G18969	grp1-[0,0.2]
AT2G18970	grp1-[0,0.2]
AT2G19146	grp1-[0,0.2]
AT2G19410	grp1-[0,0.2]
AT2G19440	grp1-[0,0.2]
AT2G19500	grp1-[0,0.2]
AT2G19610	grp1-[0,0.2]
AT2G19802	grp1-[0,0.2]
AT2G19890	grp1-[0,0.2]
AT2G19980	grp1-[0,0.2]
AT2G20150	grp1-[0,0.2]
AT2G20470	grp1-[0,0.2]
AT2G20510	grp1-[0,0.2]
AT2G20700	grp1-[0,0.2]
AT2G20784	grp1-[0,0.2]
AT2G20800	grp1-[0,0.2]
AT2G20805	grp1-[0,0.2]
AT2G20825	grp1-[0,0.2]
AT2G20870	grp1-[0,0.2]
AT2G20921	grp1-[0,0.2]
AT2G21010	grp1-[0,0.2]
AT2G21030	grp1-[0,0.2]
AT2G21040	grp1-[0,0.2]
AT2G21110	grp1-[0,0.2]
AT2G21235	grp1-[0,0.2]
AT2G21237	grp1-[0,0.2]
AT2G21260	grp1-[0,0.2]
AT2G21400	grp1-[0,0.2]
AT2G21450	grp1-[0,0.2]
AT2G21480	grp1-[0,0.2]
AT2G21510	grp1-[0,0.2]
AT2G21650	grp1-[0,0.2]
AT2G21690	grp1-[0,0.2]
AT2G21890	grp1-[0,0.2]
AT2G21900	grp1-[0,0.2]
AT2G21990	grp1-[0,0.2]
AT2G22060	grp1-[0,0.2]
AT2G22180	grp1-[0,0.2]
AT2G22201	grp1-[0,0.2]
AT2G22340	grp1-[0,0.2]
AT2G22750	grp1-[0,0.2]
AT2G22760	grp1-[0,0.2]
AT2G22905	grp1-[0,0.2]
AT2G22942	grp1-[0,0.2]
AT2G22950	grp1-[0,0.2]
AT2G23096	grp1-[0,0.2]
AT2G23118	grp1-[0,0.2]
AT2G23190	grp1-[0,0.2]
AT2G23210	grp1-[0,0.2]
AT2G23230	grp1-[0,0.2]
AT2G23400	grp1-[0,0.2]
AT2G23580	grp1-[0,0.2]
AT2G23800	grp1-[0,0.2]
AT2G23830	grp1-[0,0.2]
AT2G23945	grp1-[0,0.2]
AT2G23970	grp1-[0,0.2]
AT2G24000	grp1-[0,0.2]
AT2G24030	grp1-[0,0.2]
AT2G24070	grp1-[0,0.2]
AT2G24130	grp1-[0,0.2]
AT2G24255	grp1-[0,0.2]
AT2G24320	grp1-[0,0.2]
AT2G24340	grp1-[0,0.2]
AT2G24370	grp1-[0,0.2]
AT2G24450	grp1-[0,0.2]
AT2G24513	grp1-[0,0.2]
AT2G24540	grp1-[0,0.2]
AT2G24560	grp1-[0,0.2]
AT2G24680	grp1-[0,0.2]
AT2G24681	grp1-[0,0.2]
AT2G24683	grp1-[0,0.2]
AT2G24710	grp1-[0,0.2]
AT2G24720	grp1-[0,0.2]
AT2G24740	grp1-[0,0.2]
AT2G24780	grp1-[0,0.2]
AT2G24810	grp1-[0,0.2]
AT2G24840	grp1-[0,0.2]
AT2G24850	grp1-[0,0.2]
AT2G25312	grp1-[0,0.2]
AT2G25330	grp1-[0,0.2]
AT2G25340	grp1-[0,0.2]
AT2G25370	grp1-[0,0.2]
AT2G25410	grp1-[0,0.2]
AT2G25440	grp1-[0,0.2]
AT2G25470	grp1-[0,0.2]
AT2G25482	grp1-[0,0.2]
AT2G25540	grp1-[0,0.2]
AT2G25565	grp1-[0,0.2]
AT2G25600	grp1-[0,0.2]
AT2G25820	grp1-[0,0.2]
AT2G26010	grp1-[0,0.2]
AT2G26020	grp1-[0,0.2]
AT2G26120	grp1-[0,0.2]
AT2G26160	grp1-[0,0.2]
AT2G26380	grp1-[0,0.2]
AT2G26400	grp1-[0,0.2]
AT2G26450	grp1-[0,0.2]
AT2G26610	grp1-[0,0.2]
AT2G26620	grp1-[0,0.2]
AT2G26750	grp1-[0,0.2]
AT2G26950	grp1-[0,0.2]
AT2G27120	grp1-[0,0.2]
AT2G27220	grp1-[0,0.2]
AT2G27250	grp1-[0,0.2]
AT2G27270	grp1-[0,0.2]
AT2G27280	grp1-[0,0.2]
AT2G27300	grp1-[0,0.2]
AT2G27320	grp1-[0,0.2]
AT2G27505	grp1-[0,0.2]
AT2G27535	grp1-[0,0.2]
AT2G27630	grp1-[0,0.2]
AT2G27650	grp1-[0,0.2]
AT2G27940	grp1-[0,0.2]
AT2G28085	grp1-[0,0.2]
AT2G28170	grp1-[0,0.2]
AT2G28180	grp1-[0,0.2]
AT2G28210	grp1-[0,0.2]
AT2G28220	grp1-[0,0.2]
AT2G28340	grp1-[0,0.2]
AT2G28580	grp1-[0,0.2]
AT2G28671	grp1-[0,0.2]
AT2G28680	grp1-[0,0.2]
AT2G28700	grp1-[0,0.2]
AT2G28725	grp1-[0,0.2]
AT2G28755	grp1-[0,0.2]
AT2G28860	grp1-[0,0.2]
AT2G28920	grp1-[0,0.2]
AT2G29000	grp1-[0,0.2]
AT2G29040	grp1-[0,0.2]
AT2G29100	grp1-[0,0.2]
AT2G29110	grp1-[0,0.2]
AT2G29250	grp1-[0,0.2]
AT2G29350	grp1-[0,0.2]
AT2G29430	grp1-[0,0.2]
AT2G29470	grp1-[0,0.2]
AT2G29628	grp1-[0,0.2]
AT2G29920	grp1-[0,0.2]
AT2G29930	grp1-[0,0.2]
AT2G30220	grp1-[0,0.2]
AT2G30300	grp1-[0,0.2]
AT2G30380	grp1-[0,0.2]
AT2G30560	grp1-[0,0.2]
AT2G30615	grp1-[0,0.2]
AT2G30630	grp1-[0,0.2]
AT2G30660	grp1-[0,0.2]
AT2G30670	grp1-[0,0.2]
AT2G30680	grp1-[0,0.2]
AT2G30690	grp1-[0,0.2]
AT2G30730	grp1-[0,0.2]
AT2G30760	grp1-[0,0.2]
AT2G30830	grp1-[0,0.2]
AT2G30900	grp1-[0,0.2]
AT2G30940	grp1-[0,0.2]
AT2G31035	grp1-[0,0.2]
AT2G31100	grp1-[0,0.2]
AT2G31180	grp1-[0,0.2]
AT2G31210	grp1-[0,0.2]
AT2G31220	grp1-[0,0.2]
AT2G31250	grp1-[0,0.2]
AT2G31310	grp1-[0,0.2]
AT2G31335	grp1-[0,0.2]
AT2G31345	grp1-[0,0.2]
AT2G31470	grp1-[0,0.2]
AT2G31480	grp1-[0,0.2]
AT2G31550	grp1-[0,0.2]
AT2G31720	grp1-[0,0.2]
AT2G31920	grp1-[0,0.2]
AT2G31985	grp1-[0,0.2]
AT2G32050	grp1-[0,0.2]
AT2G32130	grp1-[0,0.2]
AT2G32160	grp1-[0,0.2]
AT2G32275	grp1-[0,0.2]
AT2G32470	grp1-[0,0.2]
AT2G32645	grp1-[0,0.2]
AT2G32670	grp1-[0,0.2]
AT2G32680	grp1-[0,0.2]
AT2G32740	grp1-[0,0.2]
AT2G32750	grp1-[0,0.2]
AT2G32780	grp1-[0,0.2]
AT2G32790	grp1-[0,0.2]
AT2G32885	grp1-[0,0.2]
AT2G33010	grp1-[0,0.2]
AT2G33020	grp1-[0,0.2]
AT2G33070	grp1-[0,0.2]
AT2G33080	grp1-[0,0.2]
AT2G33100	grp1-[0,0.2]
AT2G33160	grp1-[0,0.2]
AT2G33175	grp1-[0,0.2]
AT2G33200	grp1-[0,0.2]
AT2G33230	grp1-[0,0.2]
AT2G33240	grp1-[0,0.2]
AT2G33270	grp1-[0,0.2]
AT2G33350	grp1-[0,0.2]
AT2G33385	grp1-[0,0.2]
AT2G33420	grp1-[0,0.2]
AT2G33509	grp1-[0,0.2]
AT2G33520	grp1-[0,0.2]
AT2G33690	grp1-[0,0.2]
AT2G33720	grp1-[0,0.2]
AT2G33810	grp1-[0,0.2]
AT2G33847	grp1-[0,0.2]
AT2G33880	grp1-[0,0.2]
AT2G34030	grp1-[0,0.2]
AT2G34100	grp1-[0,0.2]
AT2G34210	grp1-[0,0.2]
AT2G34220	grp1-[0,0.2]
AT2G34230	grp1-[0,0.2]
AT2G34238	grp1-[0,0.2]
AT2G34315	grp1-[0,0.2]
AT2G34320	grp1-[0,0.2]
AT2G34370	grp1-[0,0.2]
AT2G34530	grp1-[0,0.2]
AT2G34555	grp1-[0,0.2]
AT2G34580	grp1-[0,0.2]
AT2G34700	grp1-[0,0.2]
AT2G34820	grp1-[0,0.2]
AT2G34870	grp1-[0,0.2]
AT2G34880	grp1-[0,0.2]
AT2G34990	grp1-[0,0.2]
AT2G35070	grp1-[0,0.2]
AT2G35460	grp1-[0,0.2]
AT2G35612	grp1-[0,0.2]
AT2G35733	grp1-[0,0.2]
AT2G35765	grp1-[0,0.2]
AT2G35890	grp1-[0,0.2]
AT2G35990	grp1-[0,0.2]
AT2G36020	grp1-[0,0.2]
AT2G36180	grp1-[0,0.2]
AT2G36255	grp1-[0,0.2]
AT2G36325	grp1-[0,0.2]
AT2G36355	grp1-[0,0.2]
AT2G36610	grp1-[0,0.2]
AT2G36660	grp1-[0,0.2]
AT2G36710	grp1-[0,0.2]
AT2G36760	grp1-[0,0.2]
AT2G36790	grp1-[0,0.2]
AT2G36815	grp1-[0,0.2]
AT2G36920	grp1-[0,0.2]
AT2G36985	grp1-[0,0.2]
AT2G37070	grp1-[0,0.2]
AT2G37370	grp1-[0,0.2]
AT2G37720	grp1-[0,0.2]
AT2G37740	grp1-[0,0.2]
AT2G37800	grp1-[0,0.2]
AT2G37810	grp1-[0,0.2]
AT2G37900	grp1-[0,0.2]
AT2G37910	grp1-[0,0.2]
AT2G37960	grp1-[0,0.2]
AT2G38150	grp1-[0,0.2]
AT2G38152	grp1-[0,0.2]
AT2G38195	grp1-[0,0.2]
AT2G38220	grp1-[0,0.2]
AT2G38240	grp1-[0,0.2]
AT2G38350	grp1-[0,0.2]
AT2G38365	grp1-[0,0.2]
AT2G38490	grp1-[0,0.2]
AT2G38590	grp1-[0,0.2]
AT2G38646	grp1-[0,0.2]
AT2G38690	grp1-[0,0.2]
AT2G38890	grp1-[0,0.2]
AT2G38900	grp1-[0,0.2]
AT2G38920	grp1-[0,0.2]
AT2G39030	grp1-[0,0.2]
AT2G39240	grp1-[0,0.2]
AT2G39330	grp1-[0,0.2]
AT2G39855	grp1-[0,0.2]
AT2G40004	grp1-[0,0.2]
AT2G40050	grp1-[0,0.2]
AT2G40116	grp1-[0,0.2]
AT2G40180	grp1-[0,0.2]
AT2G40220	grp1-[0,0.2]
AT2G40250	grp1-[0,0.2]
AT2G40440	grp1-[0,0.2]
AT2G40450	grp1-[0,0.2]
AT2G40790	grp1-[0,0.2]
AT2G40910	grp1-[0,0.2]
AT2G40925	grp1-[0,0.2]
AT2G41280	grp1-[0,0.2]
AT2G41445	grp1-[0,0.2]
AT2G41450	grp1-[0,0.2]
AT2G41470	grp1-[0,0.2]
AT2G41590	grp1-[0,0.2]
AT2G41610	grp1-[0,0.2]
AT2G41860	grp1-[0,0.2]
AT2G41930	grp1-[0,0.2]
AT2G42005	grp1-[0,0.2]
AT2G42090	grp1-[0,0.2]
AT2G42250	grp1-[0,0.2]
AT2G42340	grp1-[0,0.2]
AT2G42440	grp1-[0,0.2]
AT2G42480	grp1-[0,0.2]
AT2G42720	grp1-[0,0.2]
AT2G42830	grp1-[0,0.2]
AT2G43220	grp1-[0,0.2]
AT2G43255	grp1-[0,0.2]
AT2G43270	grp1-[0,0.2]
AT2G43450	grp1-[0,0.2]
AT2G43470	grp1-[0,0.2]
AT2G43580	grp1-[0,0.2]
AT2G43600	grp1-[0,0.2]
AT2G43660	grp1-[0,0.2]
AT2G43860	grp1-[0,0.2]
AT2G43960	grp1-[0,0.2]
AT2G44000	grp1-[0,0.2]
AT2G44195	grp1-[0,0.2]
AT2G44240	grp1-[0,0.2]
AT2G44250	grp1-[0,0.2]
AT2G44340	grp1-[0,0.2]
AT2G44390	grp1-[0,0.2]
AT2G44470	grp1-[0,0.2]
AT2G44560	grp1-[0,0.2]
AT2G44581	grp1-[0,0.2]
AT2G44590	grp1-[0,0.2]
AT2G44745	grp1-[0,0.2]
AT2G44800	grp1-[0,0.2]
AT2G44890	grp1-[0,0.2]
AT2G44990	grp1-[0,0.2]
AT2G45580	grp1-[0,0.2]
AT2G45650	grp1-[0,0.2]
AT2G45940	grp1-[0,0.2]
AT2G46130	grp1-[0,0.2]
AT2G46360	grp1-[0,0.2]
AT2G46400	grp1-[0,0.2]
AT2G46480	grp1-[0,0.2]
AT2G46493	grp1-[0,0.2]
AT2G46494	grp1-[0,0.2]
AT2G46770	grp1-[0,0.2]
AT2G46830	grp1-[0,0.2]
AT2G46840	grp1-[0,0.2]
AT2G46880	grp1-[0,0.2]
AT2G46970	grp1-[0,0.2]
AT2G47040	grp1-[0,0.2]
AT2G47050	grp1-[0,0.2]
AT2G47120	grp1-[0,0.2]
AT2G47150	grp1-[0,0.2]
AT2G47340	grp1-[0,0.2]
AT2G47950	grp1-[0,0.2]
AT3G01015	grp1-[0,0.2]
AT3G01080	grp1-[0,0.2]
AT3G01085	grp1-[0,0.2]
AT3G01185	grp1-[0,0.2]
AT3G01270	grp1-[0,0.2]
AT3G01311	grp1-[0,0.2]
AT3G01322	grp1-[0,0.2]
AT3G01600	grp1-[0,0.2]
AT3G01620	grp1-[0,0.2]
AT3G01630	grp1-[0,0.2]
AT3G01840	grp1-[0,0.2]
AT3G01870	grp1-[0,0.2]
AT3G01900	grp1-[0,0.2]
AT3G02125	grp1-[0,0.2]
AT3G02242	grp1-[0,0.2]
AT3G02270	grp1-[0,0.2]
AT3G02310	grp1-[0,0.2]
AT3G02430	grp1-[0,0.2]
AT3G02470	grp1-[0,0.2]
AT3G02590	grp1-[0,0.2]
AT3G02645	grp1-[0,0.2]
AT3G02810	grp1-[0,0.2]
AT3G02840	grp1-[0,0.2]
AT3G02970	grp1-[0,0.2]
AT3G03200	grp1-[0,0.2]
AT3G03230	grp1-[0,0.2]
AT3G03272	grp1-[0,0.2]
AT3G03290	grp1-[0,0.2]
AT3G03430	grp1-[0,0.2]
AT3G03660	grp1-[0,0.2]
AT3G03670	grp1-[0,0.2]
AT3G03726	grp1-[0,0.2]
AT3G03760	grp1-[0,0.2]
AT3G03800	grp1-[0,0.2]
AT3G03847	grp1-[0,0.2]
AT3G03910	grp1-[0,0.2]
AT3G03930	grp1-[0,0.2]
AT3G04050	grp1-[0,0.2]
AT3G04150	grp1-[0,0.2]
AT3G04180	grp1-[0,0.2]
AT3G04200	grp1-[0,0.2]
AT3G04220	grp1-[0,0.2]
AT3G04330	grp1-[0,0.2]
AT3G04410	grp1-[0,0.2]
AT3G04440	grp1-[0,0.2]
AT3G04510	grp1-[0,0.2]
AT3G04660	grp1-[0,0.2]
AT3G04903	grp1-[0,0.2]
AT3G04960	grp1-[0,0.2]
AT3G05110	grp1-[0,0.2]
AT3G05300	grp1-[0,0.2]
AT3G05310	grp1-[0,0.2]
AT3G05610	grp1-[0,0.2]
AT3G05650	grp1-[0,0.2]
AT3G05660	grp1-[0,0.2]
AT3G05720	grp1-[0,0.2]
AT3G05746	grp1-[0,0.2]
AT3G05770	grp1-[0,0.2]
AT3G05780	grp1-[0,0.2]
AT3G05790	grp1-[0,0.2]
AT3G05820	grp1-[0,0.2]
AT3G05860	grp1-[0,0.2]
AT3G05930	grp1-[0,0.2]
AT3G05950	grp1-[0,0.2]
AT3G06019	grp1-[0,0.2]
AT3G06090	grp1-[0,0.2]
AT3G06260	grp1-[0,0.2]
AT3G06545	grp1-[0,0.2]
AT3G06560	grp1-[0,0.2]
AT3G06600	grp1-[0,0.2]
AT3G06640	grp1-[0,0.2]
AT3G06985	grp1-[0,0.2]
AT3G07120	grp1-[0,0.2]
AT3G07260	grp1-[0,0.2]
AT3G07600	grp1-[0,0.2]
AT3G07620	grp1-[0,0.2]
AT3G07820	grp1-[0,0.2]
AT3G07850	grp1-[0,0.2]
AT3G07920	grp1-[0,0.2]
AT3G08790	grp1-[0,0.2]
AT3G09120	grp1-[0,0.2]
AT3G09130	grp1-[0,0.2]
AT3G09280	grp1-[0,0.2]
AT3G09290	grp1-[0,0.2]
AT3G09400	grp1-[0,0.2]
AT3G09450	grp1-[0,0.2]
AT3G09530	grp1-[0,0.2]
AT3G09590	grp1-[0,0.2]
AT3G09620	grp1-[0,0.2]
AT3G09640	grp1-[0,0.2]
AT3G09750	grp1-[0,0.2]
AT3G09870	grp1-[0,0.2]
AT3G10113	grp1-[0,0.2]
AT3G10116	grp1-[0,0.2]
AT3G10195	grp1-[0,0.2]
AT3G10280	grp1-[0,0.2]
AT3G10510	grp1-[0,0.2]
AT3G10560	grp1-[0,0.2]
AT3G10590	grp1-[0,0.2]
AT3G10750	grp1-[0,0.2]
AT3G10780	grp1-[0,0.2]
AT3G10845	grp1-[0,0.2]
AT3G10890	grp1-[0,0.2]
AT3G11160	grp1-[0,0.2]
AT3G11180	grp1-[0,0.2]
AT3G11325	grp1-[0,0.2]
AT3G11350	grp1-[0,0.2]
AT3G11390	grp1-[0,0.2]
AT3G11480	grp1-[0,0.2]
AT3G11773	grp1-[0,0.2]
AT3G11860	grp1-[0,0.2]
AT3G11920	grp1-[0,0.2]
AT3G11980	grp1-[0,0.2]
AT3G12160	grp1-[0,0.2]
AT3G12190	grp1-[0,0.2]
AT3G12220	grp1-[0,0.2]
AT3G12410	grp1-[0,0.2]
AT3G12440	grp1-[0,0.2]
AT3G12545	grp1-[0,0.2]
AT3G12775	grp1-[0,0.2]
AT3G12835	grp1-[0,0.2]
AT3G12890	grp1-[0,0.2]
AT3G12900	grp1-[0,0.2]
AT3G12910	grp1-[0,0.2]
AT3G12960	grp1-[0,0.2]
AT3G13090	grp1-[0,0.2]
AT3G13140	grp1-[0,0.2]
AT3G13227	grp1-[0,0.2]
AT3G13280	grp1-[0,0.2]
AT3G13433	grp1-[0,0.2]
AT3G13500	grp1-[0,0.2]
AT3G13660	grp1-[0,0.2]
AT3G13672	grp1-[0,0.2]
AT3G13784	grp1-[0,0.2]
AT3G13820	grp1-[0,0.2]
AT3G13840	grp1-[0,0.2]
AT3G13850	grp1-[0,0.2]
AT3G13898	grp1-[0,0.2]
AT3G13900	grp1-[0,0.2]
AT3G14140	grp1-[0,0.2]
AT3G14300	grp1-[0,0.2]
AT3G14380	grp1-[0,0.2]
AT3G14395	grp1-[0,0.2]
AT3G14480	grp1-[0,0.2]
AT3G14490	grp1-[0,0.2]
AT3G14520	grp1-[0,0.2]
AT3G14640	grp1-[0,0.2]
AT3G14670	grp1-[0,0.2]
AT3G15340	grp1-[0,0.2]
AT3G15370	grp1-[0,0.2]
AT3G15490	grp1-[0,0.2]
AT3G15578	grp1-[0,0.2]
AT3G15605	grp1-[0,0.2]
AT3G15700	grp1-[0,0.2]
AT3G15740	grp1-[0,0.2]
AT3G15830	grp1-[0,0.2]
AT3G15960	grp1-[0,0.2]
AT3G16040	grp1-[0,0.2]
AT3G16160	grp1-[0,0.2]
AT3G16540	grp1-[0,0.2]
AT3G16555	grp1-[0,0.2]
AT3G16580	grp1-[0,0.2]
AT3G16590	grp1-[0,0.2]
AT3G16600	grp1-[0,0.2]
AT3G16680	grp1-[0,0.2]
AT3G16930	grp1-[0,0.2]
AT3G17010	grp1-[0,0.2]
AT3G17280	grp1-[0,0.2]
AT3G17320	grp1-[0,0.2]
AT3G17400	grp1-[0,0.2]
AT3G17620	grp1-[0,0.2]
AT3G17675	grp1-[0,0.2]
AT3G17690	grp1-[0,0.2]
AT3G17720	grp1-[0,0.2]
AT3G17760	grp1-[0,0.2]
AT3G18235	grp1-[0,0.2]
AT3G18291	grp1-[0,0.2]
AT3G18330	grp1-[0,0.2]
AT3G18360	grp1-[0,0.2]
AT3G18450	grp1-[0,0.2]
AT3G18550	grp1-[0,0.2]
AT3G18720	grp1-[0,0.2]
AT3G18779	grp1-[0,0.2]
AT3G18810	grp1-[0,0.2]
AT3G19085	grp1-[0,0.2]
AT3G19090	grp1-[0,0.2]
AT3G19184	grp1-[0,0.2]
AT3G19230	grp1-[0,0.2]
AT3G19310	grp1-[0,0.2]
AT3G19320	grp1-[0,0.2]
AT3G19350	grp1-[0,0.2]
AT3G19530	grp1-[0,0.2]
AT3G19595	grp1-[0,0.2]
AT3G19690	grp1-[0,0.2]
AT3G19700	grp1-[0,0.2]
AT3G20140	grp1-[0,0.2]
AT3G20180	grp1-[0,0.2]
AT3G20190	grp1-[0,0.2]
AT3G20210	grp1-[0,0.2]
AT3G20400	grp1-[0,0.2]
AT3G20520	grp1-[0,0.2]
AT3G20530	grp1-[0,0.2]
AT3G20555	grp1-[0,0.2]
AT3G20557	grp1-[0,0.2]
AT3G20580	grp1-[0,0.2]
AT3G20690	grp1-[0,0.2]
AT3G20710	grp1-[0,0.2]
AT3G20850	grp1-[0,0.2]
AT3G20865	grp1-[0,0.2]
AT3G20880	grp1-[0,0.2]
AT3G20950	grp1-[0,0.2]
AT3G20997	grp1-[0,0.2]
AT3G21000	grp1-[0,0.2]
AT3G21210	grp1-[0,0.2]
AT3G21320	grp1-[0,0.2]
AT3G21490	grp1-[0,0.2]
AT3G21590	grp1-[0,0.2]
AT3G21660	grp1-[0,0.2]
AT3G21800	grp1-[0,0.2]
AT3G21860	grp1-[0,0.2]
AT3G21880	grp1-[0,0.2]
AT3G22090	grp1-[0,0.2]
AT3G22275	grp1-[0,0.2]
AT3G22436	grp1-[0,0.2]
AT3G22490	grp1-[0,0.2]
AT3G22650	grp1-[0,0.2]
AT3G22700	grp1-[0,0.2]
AT3G22770	grp1-[0,0.2]
AT3G22860	grp1-[0,0.2]
AT3G22910	grp1-[0,0.2]
AT3G22920	grp1-[0,0.2]
AT3G23060	grp1-[0,0.2]
AT3G23120	grp1-[0,0.2]
AT3G23240	grp1-[0,0.2]
AT3G23245	grp1-[0,0.2]
AT3G23320	grp1-[0,0.2]
AT3G23460	grp1-[0,0.2]
AT3G23630	grp1-[0,0.2]
AT3G23860	grp1-[0,0.2]
AT3G23955	grp1-[0,0.2]
AT3G24060	grp1-[0,0.2]
AT3G24065	grp1-[0,0.2]
AT3G24068	grp1-[0,0.2]
AT3G24130	grp1-[0,0.2]
AT3G24230	grp1-[0,0.2]
AT3G24310	grp1-[0,0.2]
AT3G24540	grp1-[0,0.2]
AT3G24542	grp1-[0,0.2]
AT3G24600	grp1-[0,0.2]
AT3G24610	grp1-[0,0.2]
AT3G24640	grp1-[0,0.2]
AT3G24900	grp1-[0,0.2]
AT3G25011	grp1-[0,0.2]
AT3G25050	grp1-[0,0.2]
AT3G25160	grp1-[0,0.2]
AT3G25260	grp1-[0,0.2]
AT3G25577	grp1-[0,0.2]
AT3G25820	grp1-[0,0.2]
AT3G25960	grp1-[0,0.2]
AT3G26120	grp1-[0,0.2]
AT3G26125	grp1-[0,0.2]
AT3G26150	grp1-[0,0.2]
AT3G26160	grp1-[0,0.2]
AT3G26420	grp1-[0,0.2]
AT3G26430	grp1-[0,0.2]
AT3G26480	grp1-[0,0.2]
AT3G26511	grp1-[0,0.2]
AT3G26620	grp1-[0,0.2]
AT3G26790	grp1-[0,0.2]
AT3G26800	grp1-[0,0.2]
AT3G26855	grp1-[0,0.2]
AT3G26930	grp1-[0,0.2]
AT3G26934	grp1-[0,0.2]
AT3G26940	grp1-[0,0.2]
AT3G27025	grp1-[0,0.2]
AT3G27040	grp1-[0,0.2]
AT3G27410	grp1-[0,0.2]
AT3G27440	grp1-[0,0.2]
AT3G27473	grp1-[0,0.2]
AT3G27480	grp1-[0,0.2]
AT3G27590	grp1-[0,0.2]
AT3G27600	grp1-[0,0.2]
AT3G27620	grp1-[0,0.2]
AT3G27710	grp1-[0,0.2]
AT3G27730	grp1-[0,0.2]
AT3G27810	grp1-[0,0.2]
AT3G27970	grp1-[0,0.2]
AT3G28120	grp1-[0,0.2]
AT3G28155	grp1-[0,0.2]
AT3G28330	grp1-[0,0.2]
AT3G28360	grp1-[0,0.2]
AT3G28380	grp1-[0,0.2]
AT3G28390	grp1-[0,0.2]
AT3G28470	grp1-[0,0.2]
AT3G28510	grp1-[0,0.2]
AT3G28560	grp1-[0,0.2]
AT3G28570	grp1-[0,0.2]
AT3G28580	grp1-[0,0.2]
AT3G28590	grp1-[0,0.2]
AT3G28610	grp1-[0,0.2]
AT3G28650	grp1-[0,0.2]
AT3G28840	grp1-[0,0.2]
AT3G28890	grp1-[0,0.2]
AT3G28899	grp1-[0,0.2]
AT3G28917	grp1-[0,0.2]
AT3G28958	grp1-[0,0.2]
AT3G29020	grp1-[0,0.2]
AT3G29110	grp1-[0,0.2]
AT3G29190	grp1-[0,0.2]
AT3G29260	grp1-[0,0.2]
AT3G29380	grp1-[0,0.2]
AT3G29385	grp1-[0,0.2]
AT3G29430	grp1-[0,0.2]
AT3G29580	grp1-[0,0.2]
AT3G29590	grp1-[0,0.2]
AT3G29633	grp1-[0,0.2]
AT3G29638	grp1-[0,0.2]
AT3G29690	grp1-[0,0.2]
AT3G29765	grp1-[0,0.2]
AT3G29970	grp1-[0,0.2]
AT3G30210	grp1-[0,0.2]
AT3G30768	grp1-[0,0.2]
AT3G30770	grp1-[0,0.2]
AT3G30840	grp1-[0,0.2]
AT3G30842	grp1-[0,0.2]
AT3G32047	grp1-[0,0.2]
AT3G32050	grp1-[0,0.2]
AT3G32920	grp1-[0,0.2]
AT3G36659	grp1-[0,0.2]
AT3G42628	grp1-[0,0.2]
AT3G42850	grp1-[0,0.2]
AT3G43400	grp1-[0,0.2]
AT3G43583	grp1-[0,0.2]
AT3G43860	grp1-[0,0.2]
AT3G43890	grp1-[0,0.2]
AT3G43930	grp1-[0,0.2]
AT3G43970	grp1-[0,0.2]
AT3G43990	grp1-[0,0.2]
AT3G44060	grp1-[0,0.2]
AT3G44210	grp1-[0,0.2]
AT3G44350	grp1-[0,0.2]
AT3G44460	grp1-[0,0.2]
AT3G44570	grp1-[0,0.2]
AT3G44580	grp1-[0,0.2]
AT3G44660	grp1-[0,0.2]
AT3G44700	grp1-[0,0.2]
AT3G44704	grp1-[0,0.2]
AT3G44710	grp1-[0,0.2]
AT3G44770	grp1-[0,0.2]
AT3G44800	grp1-[0,0.2]
AT3G44805	grp1-[0,0.2]
AT3G44830	grp1-[0,0.2]
AT3G44860	grp1-[0,0.2]
AT3G44870	grp1-[0,0.2]
AT3G44950	grp1-[0,0.2]
AT3G44980	grp1-[0,0.2]
AT3G45000	grp1-[0,0.2]
AT3G45110	grp1-[0,0.2]
AT3G45150	grp1-[0,0.2]
AT3G45450	grp1-[0,0.2]
AT3G45490	grp1-[0,0.2]
AT3G45560	grp1-[0,0.2]
AT3G45670	grp1-[0,0.2]
AT3G45690	grp1-[0,0.2]
AT3G45720	grp1-[0,0.2]
AT3G45800	grp1-[0,0.2]
AT3G45820	grp1-[0,0.2]
AT3G45860	grp1-[0,0.2]
AT3G46050	grp1-[0,0.2]
AT3G46190	grp1-[0,0.2]
AT3G46340	grp1-[0,0.2]
AT3G46370	grp1-[0,0.2]
AT3G46380	grp1-[0,0.2]
AT3G46400	grp1-[0,0.2]
AT3G46420	grp1-[0,0.2]
AT3G46480	grp1-[0,0.2]
AT3G46680	grp1-[0,0.2]
AT3G46710	grp1-[0,0.2]
AT3G46750	grp1-[0,0.2]
AT3G46760	grp1-[0,0.2]
AT3G46770	grp1-[0,0.2]
AT3G46800	grp1-[0,0.2]
AT3G46840	grp1-[0,0.2]
AT3G46910	grp1-[0,0.2]
AT3G47050	grp1-[0,0.2]
AT3G47090	grp1-[0,0.2]
AT3G47130	grp1-[0,0.2]
AT3G47150	grp1-[0,0.2]
AT3G47190	grp1-[0,0.2]
AT3G47440	grp1-[0,0.2]
AT3G47720	grp1-[0,0.2]
AT3G47740	grp1-[0,0.2]
AT3G47760	grp1-[0,0.2]
AT3G47770	grp1-[0,0.2]
AT3G47870	grp1-[0,0.2]
AT3G48010	grp1-[0,0.2]
AT3G48131	grp1-[0,0.2]
AT3G48290	grp1-[0,0.2]
AT3G48300	grp1-[0,0.2]
AT3G48344	grp1-[0,0.2]
AT3G48346	grp1-[0,0.2]
AT3G48620	grp1-[0,0.2]
AT3G48770	grp1-[0,0.2]
AT3G48840	grp1-[0,0.2]
AT3G48960	grp1-[0,0.2]
AT3G49040	grp1-[0,0.2]
AT3G49051	grp1-[0,0.2]
AT3G49130	grp1-[0,0.2]
AT3G49150	grp1-[0,0.2]
AT3G49200	grp1-[0,0.2]
AT3G49230	grp1-[0,0.2]
AT3G49480	grp1-[0,0.2]
AT3G49520	grp1-[0,0.2]
AT3G49540	grp1-[0,0.2]
AT3G49620	grp1-[0,0.2]
AT3G49700	grp1-[0,0.2]
AT3G49820	grp1-[0,0.2]
AT3G49980	grp1-[0,0.2]
AT3G50150	grp1-[0,0.2]
AT3G50170	grp1-[0,0.2]
AT3G50180	grp1-[0,0.2]
AT3G50230	grp1-[0,0.2]
AT3G50330	grp1-[0,0.2]
AT3G50373	grp1-[0,0.2]
AT3G50540	grp1-[0,0.2]
AT3G50610	grp1-[0,0.2]
AT3G50710	grp1-[0,0.2]
AT3G50990	grp1-[0,0.2]
AT3G51020	grp1-[0,0.2]
AT3G51070	grp1-[0,0.2]
AT3G51171	grp1-[0,0.2]
AT3G51190	grp1-[0,0.2]
AT3G51240	grp1-[0,0.2]
AT3G51410	grp1-[0,0.2]
AT3G51560	grp1-[0,0.2]
AT3G51570	grp1-[0,0.2]
AT3G51630	grp1-[0,0.2]
AT3G51644	grp1-[0,0.2]
AT3G51680	grp1-[0,0.2]
AT3G52010	grp1-[0,0.2]
AT3G52020	grp1-[0,0.2]
AT3G52080	grp1-[0,0.2]
AT3G52115	grp1-[0,0.2]
AT3G52130	grp1-[0,0.2]
AT3G52270	grp1-[0,0.2]
AT3G52350	grp1-[0,0.2]
AT3G52440	grp1-[0,0.2]
AT3G52620	grp1-[0,0.2]
AT3G52830	grp1-[0,0.2]
AT3G52970	grp1-[0,0.2]
AT3G53050	grp1-[0,0.2]
AT3G53060	grp1-[0,0.2]
AT3G53200	grp1-[0,0.2]
AT3G53300	grp1-[0,0.2]
AT3G53550	grp1-[0,0.2]
AT3G53611	grp1-[0,0.2]
AT3G53770	grp1-[0,0.2]
AT3G54060	grp1-[0,0.2]
AT3G54070	grp1-[0,0.2]
AT3G54085	grp1-[0,0.2]
AT3G54240	grp1-[0,0.2]
AT3G54310	grp1-[0,0.2]
AT3G54340	grp1-[0,0.2]
AT3G54410	grp1-[0,0.2]
AT3G54450	grp1-[0,0.2]
AT3G54490	grp1-[0,0.2]
AT3G54510	grp1-[0,0.2]
AT3G54520	grp1-[0,0.2]
AT3G54530	grp1-[0,0.2]
AT3G54550	grp1-[0,0.2]
AT3G54630	grp1-[0,0.2]
AT3G54700	grp1-[0,0.2]
AT3G54730	grp1-[0,0.2]
AT3G54800	grp1-[0,0.2]
AT3G55180	grp1-[0,0.2]
AT3G55210	grp1-[0,0.2]
AT3G55310	grp1-[0,0.2]
AT3G55550	grp1-[0,0.2]
AT3G55566	grp1-[0,0.2]
AT3G55650	grp1-[0,0.2]
AT3G55677	grp1-[0,0.2]
AT3G55780	grp1-[0,0.2]
AT3G55930	grp1-[0,0.2]
AT3G56420	grp1-[0,0.2]
AT3G56540	grp1-[0,0.2]
AT3G56600	grp1-[0,0.2]
AT3G56780	grp1-[0,0.2]
AT3G56891	grp1-[0,0.2]
AT3G56920	grp1-[0,0.2]
AT3G57100	grp1-[0,0.2]
AT3G57240	grp1-[0,0.2]
AT3G57260	grp1-[0,0.2]
AT3G57270	grp1-[0,0.2]
AT3G57370	grp1-[0,0.2]
AT3G57440	grp1-[0,0.2]
AT3G57460	grp1-[0,0.2]
AT3G57690	grp1-[0,0.2]
AT3G57960	grp1-[0,0.2]
AT3G58320	grp1-[0,0.2]
AT3G58330	grp1-[0,0.2]
AT3G58360	grp1-[0,0.2]
AT3G58420	grp1-[0,0.2]
AT3G58480	grp1-[0,0.2]
AT3G58740	grp1-[0,0.2]
AT3G58780	grp1-[0,0.2]
AT3G58860	grp1-[0,0.2]
AT3G58910	grp1-[0,0.2]
AT3G59030	grp1-[0,0.2]
AT3G59160	grp1-[0,0.2]
AT3G59230	grp1-[0,0.2]
AT3G59270	grp1-[0,0.2]
AT3G59510	grp1-[0,0.2]
AT3G59610	grp1-[0,0.2]
AT3G59740	grp1-[0,0.2]
AT3G59790	grp1-[0,0.2]
AT3G59830	grp1-[0,0.2]
AT3G59845	grp1-[0,0.2]
AT3G60000	grp1-[0,0.2]
AT3G60060	grp1-[0,0.2]
AT3G60090	grp1-[0,0.2]
AT3G60160	grp1-[0,0.2]
AT3G60270	grp1-[0,0.2]
AT3G60318	grp1-[0,0.2]
AT3G60470	grp1-[0,0.2]
AT3G60650	grp1-[0,0.2]
AT3G60710	grp1-[0,0.2]
AT3G60730	grp1-[0,0.2]
AT3G60780	grp1-[0,0.2]
AT3G60890	grp1-[0,0.2]
AT3G60940	grp1-[0,0.2]
AT3G60961	grp1-[0,0.2]
AT3G60966	grp1-[0,0.2]
AT3G60970	grp1-[0,0.2]
AT3G61028	grp1-[0,0.2]
AT3G61111	grp1-[0,0.2]
AT3G61120	grp1-[0,0.2]
AT3G61290	grp1-[0,0.2]
AT3G61340	grp1-[0,0.2]
AT3G61400	grp1-[0,0.2]
AT3G61730	grp1-[0,0.2]
AT3G61880	grp1-[0,0.2]
AT3G61940	grp1-[0,0.2]
AT3G62170	grp1-[0,0.2]
AT3G62320	grp1-[0,0.2]
AT3G62380	grp1-[0,0.2]
AT3G62528	grp1-[0,0.2]
AT3G62640	grp1-[0,0.2]
AT3G62850	grp1-[0,0.2]
AT3G62990	grp1-[0,0.2]
AT3G63320	grp1-[0,0.2]
AT3G63350	grp1-[0,0.2]
AT3G63360	grp1-[0,0.2]
AT3G66656	grp1-[0,0.2]
AT4G00130	grp1-[0,0.2]
AT4G00160	grp1-[0,0.2]
AT4G00280	grp1-[0,0.2]
AT4G00342	grp1-[0,0.2]
AT4G00350	grp1-[0,0.2]
AT4G00390	grp1-[0,0.2]
AT4G00416	grp1-[0,0.2]
AT4G00600	grp1-[0,0.2]
AT4G00695	grp1-[0,0.2]
AT4G00770	grp1-[0,0.2]
AT4G00870	grp1-[0,0.2]
AT4G00890	grp1-[0,0.2]
AT4G00893	grp1-[0,0.2]
AT4G00920	grp1-[0,0.2]
AT4G01023	grp1-[0,0.2]
AT4G01160	grp1-[0,0.2]
AT4G01170	grp1-[0,0.2]
AT4G01230	grp1-[0,0.2]
AT4G01260	grp1-[0,0.2]
AT4G01340	grp1-[0,0.2]
AT4G01470	grp1-[0,0.2]
AT4G01595	grp1-[0,0.2]
AT4G01735	grp1-[0,0.2]
AT4G01760	grp1-[0,0.2]
AT4G01780	grp1-[0,0.2]
AT4G01830	grp1-[0,0.2]
AT4G01970	grp1-[0,0.2]
AT4G01985	grp1-[0,0.2]
AT4G02160	grp1-[0,0.2]
AT4G02170	grp1-[0,0.2]
AT4G02320	grp1-[0,0.2]
AT4G02465	grp1-[0,0.2]
AT4G02541	grp1-[0,0.2]
AT4G02650	grp1-[0,0.2]
AT4G02655	grp1-[0,0.2]
AT4G02670	grp1-[0,0.2]
AT4G02690	grp1-[0,0.2]
AT4G02950	grp1-[0,0.2]
AT4G03130	grp1-[0,0.2]
AT4G03153	grp1-[0,0.2]
AT4G03220	grp1-[0,0.2]
AT4G03290	grp1-[0,0.2]
AT4G03298	grp1-[0,0.2]
AT4G03450	grp1-[0,0.2]
AT4G03470	grp1-[0,0.2]
AT4G03505	grp1-[0,0.2]
AT4G03620	grp1-[0,0.2]
AT4G04030	grp1-[0,0.2]
AT4G04260	grp1-[0,0.2]
AT4G04423	grp1-[0,0.2]
AT4G04480	grp1-[0,0.2]
AT4G04490	grp1-[0,0.2]
AT4G04510	grp1-[0,0.2]
AT4G04540	grp1-[0,0.2]
AT4G04680	grp1-[0,0.2]
AT4G04710	grp1-[0,0.2]
AT4G04760	grp1-[0,0.2]
AT4G04980	grp1-[0,0.2]
AT4G05018	grp1-[0,0.2]
AT4G05030	grp1-[0,0.2]
AT4G05091	grp1-[0,0.2]
AT4G05140	grp1-[0,0.2]
AT4G05370	grp1-[0,0.2]
AT4G05380	grp1-[0,0.2]
AT4G05470	grp1-[0,0.2]
AT4G05540	grp1-[0,0.2]
AT4G07408	grp1-[0,0.2]
AT4G07526	grp1-[0,0.2]
AT4G07670	grp1-[0,0.2]
AT4G07675	grp1-[0,0.2]
AT4G07868	grp1-[0,0.2]
AT4G07940	grp1-[0,0.2]
AT4G08430	grp1-[0,0.2]
AT4G08450	grp1-[0,0.2]
AT4G08593	grp1-[0,0.2]
AT4G08874	grp1-[0,0.2]
AT4G08990	grp1-[0,0.2]
AT4G09110	grp1-[0,0.2]
AT4G09120	grp1-[0,0.2]
AT4G09260	grp1-[0,0.2]
AT4G09430	grp1-[0,0.2]
AT4G09530	grp1-[0,0.2]
AT4G09610	grp1-[0,0.2]
AT4G09690	grp1-[0,0.2]
AT4G09731	grp1-[0,0.2]
AT4G09820	grp1-[0,0.2]
AT4G09940	grp1-[0,0.2]
AT4G09960	grp1-[0,0.2]
AT4G10010	grp1-[0,0.2]
AT4G10200	grp1-[0,0.2]
AT4G10250	grp1-[0,0.2]
AT4G10260	grp1-[0,0.2]
AT4G10265	grp1-[0,0.2]
AT4G10410	grp1-[0,0.2]
AT4G10465	grp1-[0,0.2]
AT4G10490	grp1-[0,0.2]
AT4G10500	grp1-[0,0.2]
AT4G10530	grp1-[0,0.2]
AT4G10560	grp1-[0,0.2]
AT4G10680	grp1-[0,0.2]
AT4G10720	grp1-[0,0.2]
AT4G10780	grp1-[0,0.2]
AT4G10850	grp1-[0,0.2]
AT4G10860	grp1-[0,0.2]
AT4G10950	grp1-[0,0.2]
AT4G10960	grp1-[0,0.2]
AT4G11000	grp1-[0,0.2]
AT4G11020	grp1-[0,0.2]
AT4G11040	grp1-[0,0.2]
AT4G11170	grp1-[0,0.2]
AT4G11250	grp1-[0,0.2]
AT4G11310	grp1-[0,0.2]
AT4G11340	grp1-[0,0.2]
AT4G11350	grp1-[0,0.2]
AT4G11385	grp1-[0,0.2]
AT4G11390	grp1-[0,0.2]
AT4G11393	grp1-[0,0.2]
AT4G11470	grp1-[0,0.2]
AT4G11480	grp1-[0,0.2]
AT4G11590	grp1-[0,0.2]
AT4G11720	grp1-[0,0.2]
AT4G11810	grp1-[0,0.2]
AT4G12100	grp1-[0,0.2]
AT4G12140	grp1-[0,0.2]
AT4G12210	grp1-[0,0.2]
AT4G12280	grp1-[0,0.2]
AT4G12360	grp1-[0,0.2]
AT4G12370	grp1-[0,0.2]
AT4G12440	grp1-[0,0.2]
AT4G12530	grp1-[0,0.2]
AT4G12580	grp1-[0,0.2]
AT4G12731	grp1-[0,0.2]
AT4G12740	grp1-[0,0.2]
AT4G12810	grp1-[0,0.2]
AT4G12860	grp1-[0,0.2]
AT4G12890	grp1-[0,0.2]
AT4G12960	grp1-[0,0.2]
AT4G13060	grp1-[0,0.2]
AT4G13090	grp1-[0,0.2]
AT4G13230	grp1-[0,0.2]
AT4G13240	grp1-[0,0.2]
AT4G13450	grp1-[0,0.2]
AT4G13560	grp1-[0,0.2]
AT4G13790	grp1-[0,0.2]
AT4G13820	grp1-[0,0.2]
AT4G13985	grp1-[0,0.2]
AT4G14104	grp1-[0,0.2]
AT4G14105	grp1-[0,0.2]
AT4G14165	grp1-[0,0.2]
AT4G14180	grp1-[0,0.2]
AT4G14225	grp1-[0,0.2]
AT4G14226	grp1-[0,0.2]
AT4G14250	grp1-[0,0.2]
AT4G14280	grp1-[0,0.2]
AT4G14301	grp1-[0,0.2]
AT4G14368	grp1-[0,0.2]
AT4G14450	grp1-[0,0.2]
AT4G14730	grp1-[0,0.2]
AT4G14780	grp1-[0,0.2]
AT4G14805	grp1-[0,0.2]
AT4G14980	grp1-[0,0.2]
AT4G15040	grp1-[0,0.2]
AT4G15075	grp1-[0,0.2]
AT4G15100	grp1-[0,0.2]
AT4G15200	grp1-[0,0.2]
AT4G15210	grp1-[0,0.2]
AT4G15280	grp1-[0,0.2]
AT4G15300	grp1-[0,0.2]
AT4G15360	grp1-[0,0.2]
AT4G15370	grp1-[0,0.2]
AT4G15460	grp1-[0,0.2]
AT4G15650	grp1-[0,0.2]
AT4G15710	grp1-[0,0.2]
AT4G15750	grp1-[0,0.2]
AT4G15755	grp1-[0,0.2]
AT4G15885	grp1-[0,0.2]
AT4G16015	grp1-[0,0.2]
AT4G16030	grp1-[0,0.2]
AT4G16050	grp1-[0,0.2]
AT4G16162	grp1-[0,0.2]
AT4G16165	grp1-[0,0.2]
AT4G16200	grp1-[0,0.2]
AT4G16230	grp1-[0,0.2]
AT4G16270	grp1-[0,0.2]
AT4G16540	grp1-[0,0.2]
AT4G16590	grp1-[0,0.2]
AT4G16740	grp1-[0,0.2]
AT4G16820	grp1-[0,0.2]
AT4G17160	grp1-[0,0.2]
AT4G17380	grp1-[0,0.2]
AT4G17565	grp1-[0,0.2]
AT4G17660	grp1-[0,0.2]
AT4G17710	grp1-[0,0.2]
AT4G17780	grp1-[0,0.2]
AT4G17785	grp1-[0,0.2]
AT4G17860	grp1-[0,0.2]
AT4G17920	grp1-[0,0.2]
AT4G17980	grp1-[0,0.2]
AT4G18080	grp1-[0,0.2]
AT4G18150	grp1-[0,0.2]
AT4G18190	grp1-[0,0.2]
AT4G18250	grp1-[0,0.2]
AT4G18330	grp1-[0,0.2]
AT4G18350	grp1-[0,0.2]
AT4G18395	grp1-[0,0.2]
AT4G18422	grp1-[0,0.2]
AT4G18450	grp1-[0,0.2]
AT4G18490	grp1-[0,0.2]
AT4G18596	grp1-[0,0.2]
AT4G18620	grp1-[0,0.2]
AT4G18650	grp1-[0,0.2]
AT4G18660	grp1-[0,0.2]
AT4G18690	grp1-[0,0.2]
AT4G18692	grp1-[0,0.2]
AT4G18770	grp1-[0,0.2]
AT4G18900	grp1-[0,0.2]
AT4G18920	grp1-[0,0.2]
AT4G18960	grp1-[0,0.2]
AT4G18990	grp1-[0,0.2]
AT4G19050	grp1-[0,0.2]
AT4G19110	grp1-[0,0.2]
AT4G19430	grp1-[0,0.2]
AT4G19470	grp1-[0,0.2]
AT4G19570	grp1-[0,0.2]
AT4G19580	grp1-[0,0.2]
AT4G19590	grp1-[0,0.2]
AT4G19630	grp1-[0,0.2]
AT4G19770	grp1-[0,0.2]
AT4G19850	grp1-[0,0.2]
AT4G19940	grp1-[0,0.2]
AT4G20080	grp1-[0,0.2]
AT4G20160	grp1-[0,0.2]
AT4G20290	grp1-[0,0.2]
AT4G20450	grp1-[0,0.2]
AT4G20700	grp1-[0,0.2]
AT4G20800	grp1-[0,0.2]
AT4G20900	grp1-[0,0.2]
AT4G20920	grp1-[0,0.2]
AT4G20970	grp1-[0,0.2]
[truncated: 21,073 more rows]

## Sheet: SupT2_Table_DEgenes_tefsORfpa
gene	baseMean	bdr1_log2FC	bdr1_pvalue	bdr1_padj	bdr2_log2FC	bdr2_pvalue	bdr2_padj	bdr3_log2FC	bdr3_pvalue	bdr3_padj	bdrs_log2FC	bdrs_pvalue	bdrs_padj	Symbol	Description
AT1G01050	522.248	-0.21696	0.0376279	0.961711	0.0956568	0.354465	1	-0.0230792	0.823926	1	-0.372185	0.000379084	0.0114424	PPA1	Soluble inorganic pyrophosphatase 1 [Source:UniProtKB/Swiss-Prot;Acc:Q93V56]
AT1G01130	8.29426	-0.175107	0.44635	0.991038	0.0878637	0.703222	1	0.0868192	0.706551	1	-0.760756	0.00081567	0.0211476	NA	CONTAINS InterPro DOMAIN/s: CBL-interacting protein kinase (InterPro:IPR020660), Calcium/calmodulin-dependent protein kinase-like (InterPro:IPR020636); BEST Arabidopsis thaliana protein match is: unknown protein (TAIR:AT5G47170.1); Has 176 Blast hit /.../76 proteins in 20 species: Archae - 0; Bacteria - 0; Metazoa - 0; Fungi - 0; Plants - 176; Viruses - 0; Other Eukaryotes - 0 (source: NCBI BLink…
AT1G01640	76.0105	-0.172222	0.356065	0.991038	-0.0233063	0.900174	1	0.00891957	0.961682	1	-0.78868	3.52422e-05	0.00151763	NA	BTB/POZ domain-containing protein At1g01640 [Source:UniProtKB/Swiss-Prot;Acc:Q9LQ95]
AT1G02110	415.861	-0.282973	0.0943404	0.961711	0.00522121	0.975304	1	0.0628901	0.709126	1	-0.592407	0.000477983	0.0137835	NA	Protein of unknown function (DUF630 and DUF632) [Source:TAIR;Acc:AT1G02110]
AT1G02120	906.153	-0.164171	0.114235	0.961711	-0.205216	0.0485232	1	-0.278156	0.00759896	1	-0.343239	0.000984078	0.0245293	VAD1	Protein VASCULAR ASSOCIATED DEATH 1, chloroplastic [Source:UniProtKB/Swiss-Prot;Acc:F4HVW5]
AT1G02220	37.0208	-0.0910902	0.669477	0.998334	0.00456631	0.982893	1	-0.152896	0.475007	1	0.734609	0.000426178	0.0126113	NAC003	NAC domain-containing protein 3 [Source:UniProtKB/Swiss-Prot;Acc:Q5PP28]
AT1G02230	3.44831	0.151115	0.418239	0.991038	0.145212	0.435727	1	0.148151	0.426331	1	0.621695	0.00113933	0.0276374	NAC004	NAC domain-containing protein 4 [Source:UniProtKB/Swiss-Prot;Acc:O81913]
AT1G02260	144.47	-0.327089	0.0573082	0.961711	-0.00335965	0.984294	1	-0.177665	0.300093	1	-0.875337	5.46415e-07	3.94675e-05	NA	Divalent ion symporter [Source:TAIR;Acc:AT1G02260]
AT1G02360	197.953	-0.082929	0.656891	0.997167	-0.0834442	0.654903	1	-0.110415	0.554451	1	0.67218	0.0002772	0.00882669	NA	Chitinase family protein [Source:TAIR;Acc:AT1G02360]
AT1G02390	68.1511	-0.0264485	0.907645	1	0.1618	0.477475	1	-0.209491	0.358674	1	0.805009	0.00039268	0.011743	GPAT2	Probable glycerol-3-phosphate acyltransferase 2 [Source:UniProtKB/Swiss-Prot;Acc:Q9FZ22]
AT1G02470	25.8936	-0.0674152	0.766502	1	0.0625354	0.782548	1	-0.427242	0.0619245	1	0.836453	0.000158796	0.00549779	NA	Polyketide cyclase/dehydrase and lipid transport superfamily protein [Source:TAIR;Acc:AT1G02470]
AT1G02520	97.3987	-0.180549	0.386783	0.991038	-0.0501249	0.809751	1	0.0218161	0.91647	1	1.02447	6.15826e-07	4.36445e-05	ABCB11	ABC transporter B family member 11 [Source:UniProtKB/Swiss-Prot;Acc:Q9FWX7]
AT1G02700	64.2851	-0.379207	0.0685241	0.961711	0.103471	0.616236	1	-0.138751	0.503337	1	-1.14993	5.4217e-08	4.78804e-06	NA	unknown protein; FUNCTIONS IN: molecular_function unknown; INVOLVED IN: biological_process unknown; LOCATED IN: mitochondrion; BEST Arabidopsis thaliana protein match is: unknown protein (TAIR:AT4G02140.1); Has 49 Blast hits to 49 proteins in 21 spe /.../Archae - 0; Bacteria - 0; Metazoa - 10; Fungi - 6; Plants - 29; Viruses - 0; Other Eukaryotes - 4 (source: NCBI BLink). [Source:TAIR;Acc:AT1G027…
AT1G02850	290.837	-0.483093	0.00417214	0.749106	-0.0671271	0.688822	1	-0.235336	0.161327	1	-0.646636	0.000128757	0.00468749	BGLU11	Beta-glucosidase 11 [Source:UniProtKB/Swiss-Prot;Acc:B3H5Q1]
AT1G02920	610.668	-0.434844	0.0596006	0.961711	-0.100874	0.66208	1	-0.316897	0.169795	1	1.22721	1.04535e-07	8.62525e-06	GSTF7	Glutathione S-transferase F7 [Source:UniProtKB/Swiss-Prot;Acc:Q9SRY5]
AT1G02930	428.925	-0.465474	0.0352724	0.961711	0.00217428	0.992145	1	-0.213552	0.333798	1	1.57805	7.99922e-13	1.6745e-10	GSTF6	Glutathione S-transferase F6 [Source:UniProtKB/Swiss-Prot;Acc:P42760]
AT1G03106	549.436	-0.457861	0.0486281	0.961711	0.107471	0.64347	1	0.196088	0.398384	1	-0.892548	0.000121151	0.00444532	NA	unknown protein; Has 35333 Blast hits to 34131 proteins in 2444 species: Archae - 798; Bacteria - 22429; Metazoa - 974; Fungi - 991; Plants - 531; Viruses - 0; Other Eukaryotes - 9610 (source: NCBI BLink). [Source:TAIR;Acc:AT1G03106]
AT1G03590	392.257	0.0701284	0.57543	0.993131	0.0053657	0.965888	1	0.149298	0.232291	1	0.421337	0.000673616	0.0181732	PPC6-6	Probable protein phosphatase 2C 1 [Source:UniProtKB/Swiss-Prot;Acc:Q9LR65]
AT1G03790	191.151	-0.542982	0.0100607	0.946509	-0.0748646	0.721959	1	-0.113817	0.588608	1	-0.977542	3.8177e-06	0.000217956	SOM	Zinc finger CCCH domain-containing protein 2 [Source:UniProtKB/Swiss-Prot;Acc:Q9ZWA1]
AT1G03940	10.6347	0.0143365	0.95055	1	-0.187553	0.41589	1	-0.0259339	0.9106	1	0.702044	0.002468	0.0498183	3AT1	Coumaroyl-CoA:anthocyanidin 3-O-glucoside-6''-O-coumaroyltransferase 1 [Source:UniProtKB/Swiss-Prot;Acc:Q9ZWB4]
AT1G04090	7.23337	-0.0953927	0.670603	0.998334	-0.185586	0.406621	1	-0.0963202	0.66729	1	-0.718069	0.00113701	0.0276374	NA	Plant protein of unknown function (DUF946) [Source:TAIR;Acc:AT1G04090]
AT1G04290	250.773	0.141567	0.424327	0.991038	0.00115021	0.994829	1	-0.239033	0.179545	1	-0.853898	2.02757e-06	0.000126279	NA	Thioesterase superfamily protein [Source:TAIR;Acc:AT1G04290]
AT1G04445	2.98548	0.00706804	0.970081	1	0.0647806	0.731224	1	-0.0123378	0.947532	1	0.782475	7.17245e-05	0.00283984	NA	C2H2-like zinc finger protein [Source:TAIR;Acc:AT1G04445]
AT1G04560	307.096	-0.701688	0.000838019	0.353638	0.142913	0.494923	1	0.0560509	0.789007	1	-1.09774	1.8306e-07	1.42575e-05	NA	AWPM-19-like family protein [Source:TAIR;Acc:AT1G04560]
AT1G04700	28.4105	0.207574	0.359675	0.991038	0.345225	0.126994	1	0.436141	0.0535629	1	0.719466	0.00136556	0.0316966	NA	PB1 domain-containing protein tyrosine kinase [Source:TAIR;Acc:AT1G04700]
AT1G04820	10879.3	-0.00700622	0.967982	1	0.0266749	0.878537	1	0.123057	0.480793	1	0.644636	0.000220818	0.00725303	TUBA4	Tubulin alpha-4 chain [Source:UniProtKB/Swiss-Prot;Acc:Q0WV25]
AT1G04950	342.943	-0.168352	0.185306	0.961711	-0.156956	0.216784	1	-0.190784	0.133773	1	-0.429506	0.00078247	0.0203803	TAF6	Transcription initiation factor TFIID subunit 6 [Source:UniProtKB/Swiss-Prot;Acc:Q9MAU3]
AT1G05160	78.6357	-0.384264	0.0253435	0.961711	-0.225711	0.186205	1	-0.176024	0.301695	1	-0.73686	2.41947e-05	0.00109618	KAO1	Ent-kaurenoic acid oxidase 1 [Source:UniProtKB/Swiss-Prot;Acc:O23051]
AT1G05300	109.005	-0.0575811	0.768115	1	-0.0423215	0.828412	1	0.00287558	0.988242	1	0.737264	0.000128367	0.00468084	ZIP5	Zinc transporter 5 [Source:UniProtKB/Swiss-Prot;Acc:O23039]
AT1G05510	64.1729	-0.607728	0.0039595	0.72303	0.321267	0.121875	1	-0.0531908	0.798981	1	-1.25145	4.73077e-09	5.19191e-07	NA	Protein of unknown function (DUF1264) [Source:TAIR;Acc:AT1G05510]
AT1G05675	5.60711	0.317535	0.141733	0.961711	-0.208836	0.323848	1	-0.212038	0.316206	1	0.693211	0.00151154	0.0344833	UGT74E1	UDP-glycosyltransferase 74E1 [Source:UniProtKB/Swiss-Prot;Acc:P0C7P7]
AT1G05700	10.1575	-0.120787	0.591498	0.993927	-0.120837	0.591056	1	0.1097	0.627325	1	1.06827	3.01525e-06	0.000178452	NA	Probable LRR receptor-like serine/threonine-protein kinase At1g05700 [Source:UniProtKB/Swiss-Prot;Acc:C0LGD6]
AT1G05880	1.60715	-0.0540952	0.705648	1	-0.0560943	0.694572	1	-0.0926784	0.515121	1	0.474827	0.00137907	0.0319774	ARI12	Probable E3 ubiquitin-protein ligase ARI12 [Source:UniProtKB/Swiss-Prot;Acc:Q84RQ9]
AT1G05894	4.43358	-0.0764914	0.698177	1	-0.00406181	0.9836	1	0.0554244	0.77963	1	0.6221	0.00222615	0.0460043	NA	unknown protein; LOCATED IN: chloroplast; BEST Arabidopsis thaliana protein match is: unknown protein (TAIR:AT2G31480.1); Has 35333 Blast hits to 34131 proteins in 2444 species: Archae - 798; Bacteria - 22429; Metazoa - 974; Fungi - 991; Plants - 53 /.../uses - 0; Other Eukaryotes - 9610 (source: NCBI BLink). [Source:TAIR;Acc:AT1G05894]
AT1G06160	7.45137	0.013387	0.949558	1	-0.155854	0.458604	1	-0.130235	0.535926	1	0.775116	0.000325107	0.010124	ERF094	Ethylene-responsive transcription factor ERF094 [Source:UniProtKB/Swiss-Prot;Acc:Q9LND1]
AT1G06240	292.265	-0.125517	0.478354	0.992544	0.0410864	0.816162	1	0.0270584	0.878341	1	-2.01148	5.69745e-28	4.44165e-25	NA	Protein of unknown function DUF455 [Source:TAIR;Acc:AT1G06240]
AT1G06350	25.8428	0.191488	0.396968	0.991038	-0.0013341	0.995308	1	-0.0488198	0.829778	1	0.878303	8.47302e-05	0.00325779	NA	Delta-9 desaturase-like 4 protein [Source:UniProtKB/Swiss-Prot;Acc:Q9LMI4]
AT1G06710	35.9361	-0.0987241	0.668309	0.998334	-0.0490678	0.831328	1	0.127932	0.578364	1	-0.765917	0.000916072	0.0232442	NA	Tetratricopeptide repeat (TPR)-like superfamily protein [Source:TAIR;Acc:AT1G06710]
AT1G07080	1538.55	-0.21906	0.100269	0.961711	0.048194	0.717237	1	0.0454611	0.732655	1	-0.697874	1.77936e-07	1.40166e-05	NA	Thioredoxin superfamily protein [Source:TAIR;Acc:AT1G07080]
AT1G07230	741.836	0.0853322	0.420567	0.991038	-0.00926892	0.930442	1	-0.116471	0.274133	1	0.347337	0.000962673	0.0241824	NPC1	Non-specific phospholipase C1 [Source:UniProtKB/Swiss-Prot;Acc:Q8L7Y9]
AT1G07630	153.453	-0.0433834	0.780442	1	0.0140094	0.928162	1	0.195637	0.205177	1	0.513651	0.00075637	0.0198837	PLL5	Probable protein phosphatase 2C 4 [Source:UniProtKB/Swiss-Prot;Acc:Q9LQN6]
AT1G07645	28.5883	-0.195359	0.37733	0.991038	0.185426	0.398853	1	-0.0577904	0.793558	1	-1.32085	4.98101e-09	5.44013e-07	ATDSI-1VOC	dessication-induced 1VOC superfamily protein [Source:TAIR;Acc:AT1G07645]
AT1G07650	335.035	0.029558	0.847209	1	0.0905534	0.554558	1	0.0980575	0.522242	1	0.503224	0.000937749	0.0236184	NA	Probable LRR receptor-like serine/threonine-protein kinase At1g07650 [Source:UniProtKB/Swiss-Prot;Acc:C0LGE0]
AT1G07705	242.884	-0.303763	0.0305329	0.961711	-0.132087	0.344388	1	-0.0398983	0.774632	1	-0.45095	0.00136407	0.0316946	NA	NOT2 / NOT3 / NOT5 family [Source:TAIR;Acc:AT1G07705]
AT1G08090	6.03055	0.0322514	0.880371	1	0.199708	0.353539	1	0.210054	0.329171	1	0.706695	0.00122837	0.0293423	NRT2.1	High-affinity nitrate transporter 2.1 [Source:UniProtKB/Swiss-Prot;Acc:O82811]
AT1G08530	46.1474	0.0313694	0.868435	1	-0.00736845	0.969052	1	-0.135957	0.476858	1	-1.83672	9.95563e-19	3.94872e-16	NA	unknown protein; FUNCTIONS IN: molecular_function unknown; INVOLVED IN: biological_process unknown; LOCATED IN: chloroplast; BEST Arabidopsis thaliana protein match is: unknown protein (TAIR:AT5G09995.2); Has 140 Blast hits to 140 proteins in 53 spe /.../Archae - 0; Bacteria - 63; Metazoa - 0; Fungi - 0; Plants - 76; Viruses - 0; Other Eukaryotes - 1 (source: NCBI BLink). [Source:TAIR;Acc:AT1G085…
AT1G08700	687.264	0.00922004	0.942506	1	0.0576286	0.651886	1	0.0391896	0.759101	1	0.417842	0.00100169	0.0248315	PS1	Presenilin-like protein At1g08700 [Source:UniProtKB/Swiss-Prot;Acc:O64668]
AT1G08830	3011.97	0.124279	0.503988	0.992544	-0.0886036	0.633842	1	-0.098109	0.597904	1	-0.608129	0.00108429	0.0265013	CSD1	Superoxide dismutase [Cu-Zn] 1 [Source:UniProtKB/Swiss-Prot;Acc:P24704]
AT1G08940	59.944	0.00025701	0.998937	1	0.134456	0.483967	1	0.158252	0.40978	1	0.806136	1.66307e-05	0.000794899	NA	Phosphoglycerate mutase-like protein AT74H [Source:UniProtKB/Swiss-Prot;Acc:O04035]
AT1G09380	73.1844	-0.388533	0.0644421	0.961711	-0.120227	0.565597	1	-0.129446	0.53629	1	-0.733122	0.000516996	0.0147022	NA	WAT1-related protein At1g09380 [Source:UniProtKB/Swiss-Prot;Acc:Q8GXB4]
AT1G09500	55.723	-0.150768	0.485038	0.992544	-0.24342	0.260373	1	-0.198995	0.357255	1	-0.782079	0.00033379	0.0103374	NA	NAD(P)-binding Rossmann-fold superfamily protein [Source:TAIR;Acc:AT1G09500]
AT1G09910	138.686	-1.02901	3.35905e-08	0.00013168	-0.0350443	0.847778	1	-0.00983176	0.957041	1	-3.28563	1.0829e-58	3.49747e-55	NA	Rhamnogalacturonate lyase family protein [Source:TAIR;Acc:AT1G09910]
AT1G09950	6.72869	-0.0924749	0.622423	0.997167	-0.00822786	0.965131	1	-0.136881	0.464974	1	0.864683	7.21711e-06	0.000379452	RAS1	RESPONSE TO ABA AND SALT 1 [Source:TAIR;Acc:AT1G09950]
AT1G10310	137.287	-0.11859	0.454968	0.991801	-0.0610995	0.699833	1	-0.0630805	0.690712	1	-1.13499	7.19979e-12	1.2521e-09	NA	NADPH-dependent pterin aldehyde reductase [Source:UniProtKB/Swiss-Prot;Acc:Q9SY73]
AT1G10830	615.292	0.150889	0.42301	0.991038	0.00524959	0.977773	1	-0.0197075	0.916709	1	-1.46217	1.42904e-14	3.98861e-12	Z-ISO	15-cis-zeta-carotene isomerase, chloroplastic [Source:UniProtKB/Swiss-Prot;Acc:Q9SAC0]
AT1G10990	27.1736	0.0463244	0.838612	1	0.0394566	0.862335	1	0.0824378	0.717009	1	0.702146	0.00183217	0.0399052	NA	unknown protein; Has 4 Blast hits to 4 proteins in 1 species: Archae - 0; Bacteria - 0; Metazoa - 0; Fungi - 0; Plants - 4; Viruses - 0; Other Eukaryotes - 0 (source: NCBI BLink). [Source:TAIR;Acc:AT1G10990]
AT1G11000	94.4144	-0.0230362	0.901058	1	0.0269057	0.884421	1	0.165803	0.368436	1	0.664936	0.000250122	0.00810136	MLO4	MLO-like protein 4 [Source:UniProtKB/Swiss-Prot;Acc:O23693]
AT1G11300	73.9956	-0.106527	0.584068	0.993131	-0.10499	0.589691	1	0.0585459	0.762559	1	0.611469	0.00134393	0.0314641	NA	protein serine/threonine kinases;protein kinases;ATP binding;sugar binding;kinases;carbohydrate binding [Source:TAIR;Acc:AT1G11300]
AT1G11755	106.615	0.1386	0.373784	0.991038	-0.0924807	0.557752	1	-0.0653998	0.678209	1	-0.529209	0.00100782	0.0249559	LEW1	Undecaprenyl pyrophosphate synthetase family protein [Source:TAIR;Acc:AT1G11755]
AT1G12130	18.2673	-0.693801	0.00273566	0.601359	-0.101831	0.659345	1	-0.380199	0.100298	1	-1.06139	4.60752e-06	0.000256569	NA	Flavin-containing monooxygenase FMO GS-OX-like 6 [Source:UniProtKB/Swiss-Prot;Acc:Q9FWW3]
AT1G12200	297.859	-0.158589	0.295709	0.984801	-0.137382	0.364823	1	0.0308202	0.838352	1	0.45565	0.00234092	0.0479814	NA	Flavin-containing monooxygenase FMO GS-OX-like 2 [Source:UniProtKB/Swiss-Prot;Acc:Q9FWW9]
AT1G12244	126.102	0.177021	0.297149	0.984801	0.114485	0.501044	1	0.0905311	0.595047	1	-0.596711	0.000602554	0.0165159	NA	Polynucleotidyl transferase, ribonuclease H-like superfamily protein [Source:TAIR;Acc:AT1G12244]
AT1G12400	84.6631	0.140885	0.52729	0.992544	0.137458	0.537394	1	0.145611	0.513541	1	-1.20176	9.51581e-08	7.96791e-06	NA	Nucleotide excision repair, TFIIH, subunit TTDA [Source:TAIR;Acc:AT1G12400]
AT1G12520	1328.41	-0.175619	0.337176	0.991038	-0.0318521	0.861765	1	-0.0141963	0.938139	1	-0.856034	3.00227e-06	0.000178151	CCS	Copper chaperone for superoxide dismutase, chloroplastic/cytosolic [Source:UniProtKB/Swiss-Prot;Acc:Q9LD47]
AT1G12770	313.73	-0.141738	0.308618	0.988538	0.0625841	0.651429	1	0.160091	0.246876	1	-0.647088	4.47559e-06	0.000251077	RH47	DEAD-box ATP-dependent RNA helicase 47, mitochondrial [Source:UniProtKB/Swiss-Prot;Acc:Q8W4E1]
AT1G12950	96.4132	-0.226948	0.203914	0.965431	0.0924744	0.600527	1	0.0378505	0.830678	1	0.64338	0.000204054	0.00679418	RSH2	root hair specific 2 [Source:TAIR;Acc:AT1G12950]
AT1G13210	170.791	-0.00427455	0.980323	1	0.0119011	0.945239	1	0.15489	0.369914	1	0.54112	0.00157539	0.0356165	ALA11	Putative phospholipid-transporting ATPase 11 [Source:UniProtKB/Swiss-Prot;Acc:Q9SAF5]
AT1G13310	5.26698	-0.092739	0.651954	0.997167	0.0617492	0.765175	1	0.0654576	0.751454	1	1.13338	1.32299e-07	1.07205e-05	NA	Endosomal targeting BRO1-like domain-containing protein [Source:TAIR;Acc:AT1G13310]
AT1G13480	7.94754	0.0505199	0.809219	1	-0.0675889	0.745552	1	0.106851	0.60984	1	1.09509	3.24237e-07	2.43533e-05	NA	Protein of unknown function (DUF1262) [Source:TAIR;Acc:AT1G13480]
AT1G13520	21.9025	-0.124911	0.589263	0.993927	-0.0619895	0.788705	1	-0.148828	0.520196	1	1.30527	1.11802e-08	1.14372e-06	NA	Protein of unknown function (DUF1262) [Source:TAIR;Acc:AT1G13520]
AT1G13560	965.68	-0.0635722	0.601859	0.994866	0.0276901	0.820036	1	0.0353931	0.771219	1	-0.429994	0.00043859	0.0128942	AAPT1	Choline/ethanolaminephosphotransferase 1 [Source:UniProtKB/Swiss-Prot;Acc:O82567]
AT1G13750	63.6807	0.00486051	0.982068	1	0.0863385	0.689386	1	0.187717	0.384209	1	0.689729	0.00127892	0.0302762	PAP1	Probable inactive purple acid phosphatase 1 [Source:UniProtKB/Swiss-Prot;Acc:Q9LMX4]
AT1G13780	76.6433	-0.423297	0.0181351	0.961711	-0.217183	0.221668	1	-0.151179	0.393812	1	-0.556937	0.00195129	0.0418149	NA	F-box/FBD/LRR-repeat protein At1g13780 [Source:UniProtKB/Swiss-Prot;Acc:Q56XS8]
AT1G14240	253.498	-0.536818	0.00167007	0.466103	-0.0283266	0.867172	1	-0.0617827	0.715433	1	-0.525438	0.00206049	0.0435359	APY3	Probable apyrase 3 [Source:UniProtKB/Swiss-Prot;Acc:Q9XI62]
AT1G14370	69.6023	0.0853957	0.640933	0.997167	0.15481	0.396921	1	0.175251	0.337336	1	0.755535	2.21576e-05	0.00101405	APK2A	Protein kinase 2A, chloroplastic [Source:UniProtKB/Swiss-Prot;Acc:O49839]
AT1G14520	66.1132	-0.036384	0.855183	1	0.263665	0.182989	1	0.206117	0.298619	1	-0.620588	0.00215699	0.044945	MIOX1	Inositol oxygenase 1 [Source:UniProtKB/Swiss-Prot;Acc:Q8L799]
AT1G14540	36.0911	-0.167347	0.461718	0.992544	0.0841735	0.710403	1	-0.231742	0.308696	1	1.39616	3.99643e-10	5.25299e-08	PER4	Peroxidase 4 [Source:UniProtKB/Swiss-Prot;Acc:Q9LE15]
AT1G14870	938.766	-0.0847038	0.634836	0.997167	-0.11121	0.532952	1	-0.168466	0.345038	1	0.687696	0.000110633	0.00412736	PCR2	Protein PLANT CADMIUM RESISTANCE 2 [Source:UniProtKB/Swiss-Prot;Acc:Q9LQU4]
AT1G14960	285.442	0.0182097	0.92684	1	0.192602	0.330792	1	0.477873	0.0156319	1	0.86088	1.2684e-05	0.000631628	NA	Polyketide cyclase/dehydrase and lipid transport superfamily protein [Source:TAIR;Acc:AT1G14960]
AT1G14970	53.068	-0.50232	0.0192425	0.961711	-0.332078	0.120731	1	-0.4284	0.0456987	1	-0.796666	0.000218532	0.00719959	NA	O-fucosyltransferase family protein [Source:TAIR;Acc:AT1G14970]
AT1G15125	42.5586	-0.0161985	0.941098	1	-0.0886952	0.685667	1	-0.0861429	0.694237	1	0.844311	0.000124647	0.00455252	NA	S-adenosyl-L-methionine-dependent methyltransferases superfamily protein [Source:TAIR;Acc:AT1G15125]
AT1G15940	140.172	-0.049199	0.772389	1	0.311234	0.0646087	1	0.745786	7.77444e-06	0.0304771	-0.66215	0.000134633	0.00486229	NA	Tudor/PWWP/MBT superfamily protein [Source:TAIR;Acc:AT1G15940]
AT1G16110	24.6403	-0.0616594	0.787963	1	0.274971	0.228705	1	0.194062	0.396093	1	0.727231	0.00136041	0.0316748	WAKL6	Wall-associated receptor kinase-like 6 [Source:UniProtKB/Swiss-Prot;Acc:Q8GXQ3]
AT1G16150	9.17299	0.183291	0.421521	0.991038	0.283774	0.213824	1	0.343843	0.1323	1	0.82357	0.000338871	0.0104661	WAKL4	wall associated kinase-like 4 [Source:TAIR;Acc:AT1G16150]
AT1G16400	77.7394	0.334427	0.131758	0.961711	0.128781	0.562342	1	-0.0978421	0.660513	1	0.825963	0.000186033	0.00628676	CYP79F2	Hexahomomethionine N-hydroxylase [Source:UniProtKB/Swiss-Prot;Acc:Q9FUY7]
AT1G16410	180.103	0.24047	0.292455	0.982761	0.140331	0.538948	1	-0.168183	0.461371	1	0.868189	0.000145279	0.00514806	CYP79F1	Dihomomethionine N-hydroxylase [Source:UniProtKB/Swiss-Prot;Acc:Q949U1]
AT1G16690	72.9523	-0.351673	0.0624231	0.961711	-0.0127276	0.945678	1	-0.26445	0.160327	1	-1.16716	1.9603e-09	2.34489e-07	NA	Enhancer of polycomb-like transcription factor protein [Source:TAIR;Acc:AT1G16690]
AT1G17010	10.5217	-0.298237	0.198874	0.964725	0.0513633	0.824972	1	-0.0747945	0.747409	1	-0.91404	7.51771e-05	0.00296115	NA	2-oxoglutarate (2OG) and Fe(II)-dependent oxygenase superfamily protein [Source:TAIR;Acc:AT1G17010]
AT1G17020	201.925	-0.330977	0.0501018	0.961711	0.0330103	0.844053	1	-0.100555	0.550024	1	-0.89512	1.63875e-07	1.29996e-05	SRG1	Protein SRG1 [Source:UniProtKB/Swiss-Prot;Acc:Q39224]
AT1G17180	113.896	0.218266	0.202936	0.965355	0.0572615	0.740148	1	-0.0355975	0.837349	1	0.879861	1.50525e-07	1.21106e-05	GSTU25	Glutathione S-transferase U25 [Source:UniProtKB/Swiss-Prot;Acc:Q9SHH7]
AT1G17380	6.34732	0.0414479	0.844025	1	0.0621544	0.767899	1	-0.0341907	0.87056	1	0.80948	0.000168405	0.00576863	TIFY11A	Protein TIFY 11A [Source:UniProtKB/Swiss-Prot;Acc:Q9LDU5]
AT1G17420	91.7993	0.157479	0.467267	0.992544	0.163168	0.451318	1	0.025487	0.906487	1	0.917167	2.01895e-05	0.000941122	LOX3	Lipoxygenase 3, chloroplastic [Source:UniProtKB/Swiss-Prot;Acc:Q9LNR3]
AT1G17650	248.188	-0.246251	0.0965832	0.961711	-0.0627208	0.670851	1	-0.043303	0.76916	1	-1.67479	5.22251e-27	3.80873e-24	GLYR2	Glyoxylate/succinic semialdehyde reductase 2, chloroplastic [Source:UniProtKB/Swiss-Prot;Acc:F4I907]
AT1G17810	229.151	-0.541604	0.0116991	0.946509	0.156631	0.464674	1	0.0666645	0.755728	1	-0.91577	2.08247e-05	0.00096279	TIP3-2	Probable aquaporin TIP3-2 [Source:UniProtKB/Swiss-Prot;Acc:O22588]
AT1G17960	36.446	-0.26557	0.219299	0.968388	-0.0944895	0.660855	1	-0.352162	0.104483	1	0.688943	0.00110195	0.0268748	NA	Probable threonine--tRNA ligase, cytoplasmic [Source:UniProtKB/Swiss-Prot;Acc:Q8GZ45]
AT1G18060	1407.05	0.134794	0.240583	0.971279	-0.0373085	0.745684	1	-0.161105	0.161901	1	-1.09911	4.09317e-21	1.9689e-18	NA	unknown protein; INVOLVED IN: biological_process unknown; LOCATED IN: chloroplast; EXPRESSED IN: 22 plant structures; EXPRESSED DURING: 13 growth stages; Has 74 Blast hits to 74 proteins in 29 species: Archae - 0; Bacteria - 19; Metazoa - 0; Fungi - /.../ants - 49; Viruses - 0; Other Eukaryotes - 6 (source: NCBI BLink). [Source:TAIR;Acc:AT1G18060]
AT1G18090	39.6025	-0.00659846	0.974563	1	0.0501581	0.808294	1	0.196213	0.340479	1	-0.802043	0.000158636	0.00549779	NA	5'-3' exonuclease family protein [Source:TAIR;Acc:AT1G18090]
AT1G18170	462.012	0.187459	0.186886	0.961711	0.102572	0.470731	1	-0.00527121	0.970487	1	-0.617105	1.81529e-05	0.000860379	FKBP17-2	Peptidyl-prolyl cis-trans isomerase FKBP17-2, chloroplastic [Source:UniProtKB/Swiss-Prot;Acc:Q9LDY5]
AT1G18300	90.7347	0.130171	0.488511	0.992544	-0.0693571	0.71381	1	-0.15202	0.422848	1	0.638346	0.000571793	0.0159232	NUDT4	Nudix hydrolase 4 [Source:UniProtKB/Swiss-Prot;Acc:Q9LE73]
AT1G18390	180.474	-0.0328304	0.840255	1	-0.0605548	0.710338	1	-0.0490543	0.763503	1	0.576719	0.000321777	0.010048	NA	Probable serine/threonine-protein kinase At1g18390 [Source:UniProtKB/Swiss-Prot;Acc:P0C5E2]
AT1G18485	73.6807	-0.280154	0.0893008	0.961711	-0.0480083	0.768369	1	-0.0140901	0.931029	1	-1.11079	1.61019e-10	2.25832e-08	PCMP-H8	Pentatricopeptide repeat-containing protein At1g18485 [Source:UniProtKB/Swiss-Prot;Acc:Q0WN60]
AT1G18960	2.43691	0.0975825	0.563375	0.992544	0.100829	0.54927	1	0.0570716	0.733598	1	0.96674	6.14363e-08	5.28119e-06	NA	myb-like HTH transcriptional regulator family protein [Source:TAIR;Acc:AT1G18960]
AT1G18970	74.0978	-0.356873	0.115879	0.961711	-0.356988	0.115798	1	-0.0958123	0.672281	1	1.70178	3.02685e-14	7.86563e-12	GLP1	Germin-like protein subfamily T member 1 [Source:UniProtKB/Swiss-Prot;Acc:P92995]
AT1G19020	89.514	0.085854	0.665527	0.998334	-0.0253183	0.898816	1	-0.222905	0.265204	1	0.605071	0.00207949	0.0437331	NA	unknown protein; BEST Arabidopsis thaliana protein match is: unknown protein (TAIR:AT3G48180.1); Has 88 Blast hits to 88 proteins in 15 species: Archae - 0; Bacteria - 0; Metazoa - 0; Fungi - 0; Plants - 88; Viruses - 0; Other Eukaryotes - 0 (source /.../ BLink). [Source:TAIR;Acc:AT1G19020]
AT1G19130	288.967	-0.0839334	0.670033	0.998334	0.02738	0.889371	1	0.00544149	0.97795	1	-0.915977	3.80908e-06	0.000217956	NA	CONTAINS InterPro DOMAIN/s: Protein of unknown function DUF985 (InterPro:IPR009327), RmlC-like jelly roll fold (InterPro:IPR014710); Has 1465 Blast hits to 1465 proteins in 584 species: Archae - 10; Bacteria - 1038; Metazoa - 19; Fungi - 43; Plants /.../Viruses - 0; Other Eukaryotes - 304 (source: NCBI BLink). [Source:TAIR;Acc:AT1G19130]
AT1G19250	6.3826	-0.187042	0.349354	0.991038	-0.116346	0.561129	1	-0.119712	0.549671	1	0.771402	0.000173757	0.00590722	FMO1	Probable flavin-containing monooxygenase 1 [Source:UniProtKB/Swiss-Prot;Acc:Q9LMA1]
AT1G19610	150.66	0.0212754	0.925365	1	0.117218	0.605676	1	0.156776	0.489861	1	0.718332	0.00153437	0.0349132	PDF1.4	Defensin-like protein 19 [Source:UniProtKB/Swiss-Prot;Acc:P82787]
AT1G19650	170.728	-0.0834488	0.639862	0.997167	-0.0214116	0.90434	1	-0.00527229	0.976389	1	-0.803209	8.95479e-06	0.00045907	SFH4	Phosphatidylinositol/phosphatidylcholine transfer protein SFH4 [Source:UniProtKB/Swiss-Prot;Acc:F4HP88]
AT1G19690	62.7317	-0.646741	0.000351117	0.20143	-0.229509	0.195282	1	-0.237079	0.181333	1	-0.720447	7.00294e-05	0.00279228	NA	NAD(P)-binding Rossmann-fold superfamily protein [Source:TAIR;Acc:AT1G19690]
AT1G19850	244.219	-0.16927	0.261545	0.973613	-0.118284	0.432141	1	0.14677	0.326511	1	0.467063	0.00163784	0.0365742	ARF5	Auxin response factor 5 [Source:UniProtKB/Swiss-Prot;Acc:P93024]
AT1G19960	99.9335	0.356016	0.11711	0.961711	0.0431813	0.84944	1	0.0831793	0.714575	1	0.849641	0.000179376	0.0060891	NA	BEST Arabidopsis thaliana protein match is: transmembrane receptors (TAIR:AT2G32140.1); Has 41 Blast hits to 41 proteins in 17 species: Archae - 0; Bacteria - 2; Metazoa - 23; Fungi - 0; Plants - 11; Viruses - 0; Other Eukaryotes - 5 (source: NCBI BLink). [Source:TAIR;Acc:AT1G19960]
AT1G20120	32.0538	0.163834	0.449657	0.991038	0.03881	0.858381	1	-0.0180713	0.933893	1	-0.872078	8.63963e-05	0.00330499	NA	GDSL esterase/lipase At1g20120 [Source:UniProtKB/Swiss-Prot;Acc:Q8LD23]
AT1G20510	101.295	-0.0927451	0.672175	0.998527	0.0349594	0.873129	1	0.104734	0.632193	1	0.957987	1.05898e-05	0.000535603	4CLL5	4-coumarate--CoA ligase-like 5 [Source:UniProtKB/Swiss-Prot;Acc:Q84P21]
AT1G20630	230.017	-0.394676	0.0193521	0.961711	0.121539	0.46744	1	-0.0239085	0.886608	1	-0.908868	9.76667e-08	8.14778e-06	CAT1	Catalase-1 [Source:UniProtKB/Swiss-Prot;Acc:Q96528]
AT1G20816	51.695	0.231702	0.211998	0.968388	0.303465	0.101445	1	-0.120251	0.525121	1	-1.92996	2.08335e-20	8.88686e-18	OEP21A	Outer envelope pore protein 21A, chloroplastic [Source:UniProtKB/Swiss-Prot;Acc:Q6ID99]
AT1G20950	717.55	-0.0981303	0.540303	0.992544	-0.12259	0.444329	1	-0.116293	0.468086	1	-1.43868	7.86433e-19	3.23267e-16	PFP-ALPHA1	Pyrophosphate--fructose 6-phosphate 1-phosphotransferase subunit alpha 1 [Source:UniProtKB/Swiss-Prot;Acc:Q9SYP2]
AT1G21070	82.8567	0.0396581	0.808741	1	-0.167682	0.312022	1	0.0447739	0.784953	1	-0.678894	6.61785e-05	0.00264808	NA	Nucleotide-sugar transporter family protein [Source:TAIR;Acc:AT1G21070]
AT1G21110	160.659	-0.207303	0.228614	0.969215	-0.151222	0.379169	1	-0.460719	0.00801532	1	1.19507	8.15836e-13	1.69215e-10	NA	O-methyltransferase family protein [Source:TAIR;Acc:AT1G21110]
AT1G21120	51.5328	-0.207845	0.356716	0.991038	-0.024929	0.911791	1	-0.53726	0.0177372	1	1.70963	1.08277e-14	3.05991e-12	NA	O-methyltransferase family protein [Source:TAIR;Acc:AT1G21120]
AT1G21150	25.2399	0.0146717	0.94891	1	0.0652717	0.77553	1	-0.06169	0.787825	1	-1.03836	6.80166e-06	0.00035928	NA	Mitochondrial transcription termination factor family protein [Source:TAIR;Acc:AT1G21150]
AT1G21270	81.2403	0.245565	0.179464	0.961711	0.0164442	0.929003	1	-0.00465178	0.979915	1	0.548775	0.00241254	0.0490492	WAK2	Wall-associated receptor kinase 2 [Source:UniProtKB/Swiss-Prot;Acc:Q9LMP1]
AT1G21310	8773.37	-0.491801	0.00895103	0.946509	0.0859608	0.647688	1	0.186641	0.321086	1	0.613406	0.00110872	0.0270107	EXT3	Extensin-3 [Source:UniProtKB/Swiss-Prot;Acc:Q9FS16]
AT1G22150	11.6044	-0.191391	0.399293	0.991038	0.240183	0.293175	1	-0.0223989	0.921599	1	0.868381	0.000158318	0.00549779	SULTR1;3	Sulfate transporter 1.3 [Source:UniProtKB/Swiss-Prot;Acc:Q9FEP7]
AT1G22510	58.8222	-0.049503	0.78591	1	0.10221	0.572737	1	0.0636471	0.72599	1	-0.659318	0.00043723	0.012871	NA	RING/U-box protein with domain of unknown function (DUF 1232) [Source:TAIR;Acc:AT1G22510]
AT1G22790	247.021	0.160263	0.355465	0.991038	-0.0343567	0.843355	1	0.0266794	0.877961	1	-1.41635	2.17535e-15	6.73704e-13	NA	unknown protein; FUNCTIONS IN: molecular_function unknown; INVOLVED IN: biological_process unknown; LOCATED IN: plasma membrane; EXPRESSED IN: 22 plant structures; EXPRESSED DURING: 13 growth stages; BEST Arabidopsis thaliana protein match is: unkno /.../tein (TAIR:AT1G34010.1); Has 67 Blast hits to 67 proteins in 12 species: Archae - 0; Bacteria - 0; Metazoa - 0; Fungi - 0; Plants - 67; Viruses …
AT1G23070	18.3772	-0.724624	0.00176864	0.483723	-0.0573399	0.804165	1	0.0172033	0.940677	1	-1.03602	7.79903e-06	0.000406269	NA	Protein LAZ1 homolog 2 [Source:UniProtKB/Swiss-Prot;Acc:Q5BPZ5]
AT1G23720	915.144	-0.41508	0.0172657	0.961711	0.0376653	0.828553	1	0.532177	0.00217507	1	0.547758	0.00160035	0.0359649	NA	Proline-rich extensin-like family protein [Source:TAIR;Acc:AT1G23720]
AT1G23730	46.5066	0.0496189	0.812562	1	0.190116	0.361958	1	0.12722	0.542685	1	0.663074	0.00125773	0.0298371	BCA3	Beta carbonic anhydrase 3 [Source:UniProtKB/Swiss-Prot;Acc:Q9ZUC2]
AT1G23850	115.195	-0.256578	0.196149	0.964332	-0.029825	0.880144	1	0.0295922	0.880985	1	-0.752002	0.000171185	0.00585498	NA	unknown protein; BEST Arabidopsis thaliana protein match is: unknown protein (TAIR:AT1G23840.1); Has 47 Blast hits to 40 proteins in 5 species: Archae - 0; Bacteria - 0; Metazoa - 0; Fungi - 0; Plants - 47; Viruses - 0; Other Eukaryotes - 0 (source: /.../BLink). [Source:TAIR;Acc:AT1G23850]
AT1G24140	24.2941	-0.156689	0.499165	0.992544	0.0639595	0.782513	1	-0.040298	0.86198	1	0.743212	0.00128979	0.0304697	NA	Matrixin family protein [Source:TAIR;Acc:AT1G24140]
AT1G24145	30.4382	0.0150448	0.945729	1	-0.0807436	0.715695	1	-0.160001	0.471417	1	0.930308	1.70578e-05	0.00081188	NA	unknown protein; FUNCTIONS IN: molecular_function unknown; INVOLVED IN: biological_process unknown; LOCATED IN: endomembrane system; Has 3 Blast hits to 3 proteins in 1 species: Archae - 0; Bacteria - 0; Metazoa - 0; Fungi - 0; Plants - 3; Viruses - /.../her Eukaryotes - 0 (source: NCBI BLink). [Source:TAIR;Acc:AT1G24145]
AT1G24290	53.5094	-0.504701	0.0192171	0.961711	-0.0176402	0.934244	1	0.0754333	0.723885	1	-1.67772	2.91157e-14	7.65404e-12	NA	AAA-type ATPase family protein [Source:TAIR;Acc:AT1G24290]
AT1G25211	39.2924	-0.129814	0.513861	0.992544	-0.122223	0.539184	1	-0.0780648	0.694484	1	-0.732245	0.000328099	0.0102031	NA	F-box/kelch-repeat protein At1g25150 [Source:UniProtKB/Swiss-Prot;Acc:P0DI05]
AT1G25290	240.732	0.255526	0.153143	0.961711	-0.0408063	0.820164	1	-0.0450039	0.802066	1	-1.56358	2.69277e-17	9.36586e-15	RBL10	RHOMBOID-like protein 10 [Source:TAIR;Acc:AT1G25290]
AT1G25440	1342.63	0.112271	0.373714	0.991038	-0.0516699	0.682607	1	-0.240971	0.0569376	1	-0.390932	0.0020253	0.0430337	COL16	Zinc finger protein CONSTANS-LIKE 16 [Source:UniProtKB/Swiss-Prot;Acc:Q8RWD0]
AT1G26160	144.838	0.18891	0.171811	0.961711	0.0508157	0.715128	1	-0.160675	0.253733	1	-0.68379	2.18264e-06	0.000134455	NA	Metal-dependent phosphohydrolase [Source:TAIR;Acc:AT1G26160]
AT1G26240	16.4886	-0.123681	0.361922	0.991038	-0.0851089	0.530569	1	-0.12474	0.357814	1	0.577922	2.25202e-05	0.00102649	NA	Proline-rich extensin-like family protein [Source:TAIR;Acc:AT1G26240]
AT1G26250	138.814	-0.900054	4.7926e-05	0.0512394	-0.266475	0.226252	1	-0.304688	0.166629	1	1.43489	5.0751e-11	7.85875e-09	NA	Proline-rich extensin-like family protein [Source:TAIR;Acc:AT1G26250]
AT1G26380	47.807	-0.543193	0.0188711	0.961711	-0.12747	0.582188	1	-0.418823	0.0703549	1	1.71655	1.40358e-13	3.30542e-11	NA	FAD-binding Berberine family protein [Source:TAIR;Acc:AT1G26380]
AT1G26410	29.6558	-0.422146	0.0420173	0.961711	-0.216214	0.298766	1	-0.326245	0.116442	1	1.01952	1.19734e-06	7.892e-05	NA	FAD-binding Berberine family protein [Source:TAIR;Acc:AT1G26410]
AT1G26420	28.2225	-0.302717	0.18328	0.961711	-0.127583	0.575408	1	-0.224602	0.323719	1	1.13067	8.03916e-07	5.52041e-05	NA	FAD-binding Berberine family protein [Source:TAIR;Acc:AT1G26420]
AT1G26665	178.438	0.0310129	0.816683	1	-0.0331486	0.805023	1	-0.00503	0.970094	1	-0.645598	2.99309e-06	0.000178073	MED10B	Mediator of RNA polymerase II transcription subunit 10b [Source:UniProtKB/Swiss-Prot;Acc:F4HPA7]
AT1G27020	68.5126	-0.0272515	0.892754	1	0.0664379	0.741863	1	0.0589362	0.770245	1	1.05786	7.86464e-08	6.65932e-06	NA	unknown protein; BEST Arabidopsis thaliana protein match is: unknown protein (TAIR:AT1G27030.1); Has 514 Blast hits to 514 proteins in 175 species: Archae - 0; Bacteria - 311; Metazoa - 0; Fungi - 0; Plants - 65; Viruses - 0; Other Eukaryotes - 138 /.../e: NCBI BLink). [Source:TAIR;Acc:AT1G27020]
AT1G27410	58.9085	-0.251661	0.220365	0.968388	-0.0693984	0.734444	1	-0.136002	0.506891	1	-1.87952	2.09384e-18	8.16165e-16	AT1G27420/F17L21.21	DNA repair metallo-beta-lactamase family protein [Source:TAIR;Acc:AT1G27410]
AT1G27420	35.4228	-0.510047	0.0115532	0.946509	-0.0340162	0.863574	1	-0.0106124	0.957223	1	-0.916677	8.15056e-06	0.000420703	NA	Putative F-box/kelch-repeat protein At1g27420 [Source:UniProtKB/Swiss-Prot;Acc:Q9FZJ3]
AT1G27461	41.6553	-0.605687	0.00703164	0.893542	0.293752	0.186525	1	0.10828	0.627032	1	-0.794914	0.000413362	0.0123126	NA	unknown protein; Has 30201 Blast hits to 17322 proteins in 780 species: Archae - 12; Bacteria - 1396; Metazoa - 17338; Fungi - 3422; Plants - 5037; Viruses - 0; Other Eukaryotes - 2996 (source: NCBI BLink). [Source:TAIR;Acc:AT1G27461]
AT1G27730	138.095	-0.107771	0.635968	0.997167	-0.13609	0.550057	1	-0.167016	0.463319	1	1.29193	1.24531e-08	1.26251e-06	ZAT10	Zinc finger protein ZAT10 [Source:UniProtKB/Swiss-Prot;Acc:Q96289]
AT1G27990	58.7461	-0.764047	0.000470599	0.244979	0.307451	0.153324	1	0.109945	0.610463	1	-1.02256	3.09541e-06	0.000182243	NA	unknown protein; BEST Arabidopsis thaliana protein match is: unknown protein (TAIR:AT5G52420.1); Has 86 Blast hits to 86 proteins in 15 species: Archae - 0; Bacteria - 0; Metazoa - 0; Fungi - 0; Plants - 84; Viruses - 0; Other Eukaryotes - 2 (source /.../ BLink). [Source:TAIR;Acc:AT1G27990]
AT1G28140	593.299	0.0711633	0.647088	0.997167	-0.0288871	0.852686	1	-0.0428437	0.783046	1	-0.490548	0.00168325	0.037397	NA	unknown protein; FUNCTIONS IN: molecular_function unknown; INVOLVED IN: biological_process unknown; LOCATED IN: chloroplast; EXPRESSED IN: 22 plant structures; EXPRESSED DURING: 13 growth stages; CONTAINS InterPro DOMAIN/s: Protein of unknown functi /.../2301, transmembrane (InterPro:IPR019275); Has 140 Blast hits to 140 proteins in 72 species: Archae - 0; Bacteria - 86; Metazoa - 10; Fungi - 0; …
AT1G28190	28.1947	0.182329	0.421577	0.991038	0.0998945	0.660163	1	0.185278	0.414292	1	0.742012	0.000974933	0.0244089	NA	unknown protein; BEST Arabidopsis thaliana protein match is: unknown protein (TAIR:AT5G12340.1); Has 166 Blast hits to 162 proteins in 36 species: Archae - 0; Bacteria - 2; Metazoa - 15; Fungi - 5; Plants - 124; Viruses - 0; Other Eukaryotes - 20 (s /.../ NCBI BLink). [Source:TAIR;Acc:AT1G28190]
AT1G28370	18.7565	0.081269	0.726217	1	-0.174669	0.451188	1	-0.189574	0.413448	1	1.16189	5.50127e-07	3.96091e-05	ERF11	Ethylene-responsive transcription factor 11 [Source:UniProtKB/Swiss-Prot;Acc:Q9C5I3]
AT1G28480	21.8452	0.367275	0.107821	0.961711	-0.0160452	0.944295	1	-0.00873515	0.969657	1	0.916002	5.25026e-05	0.00214643	GRXC9	Glutaredoxin-C9 [Source:UniProtKB/Swiss-Prot;Acc:Q9SGP6]
AT1G28570	190.086	-0.446534	0.00224612	0.539383	0.12896	0.367428	1	0.0663947	0.643412	1	-0.997765	2.64688e-11	4.24402e-09	NA	GDSL esterase/lipase At1g28570 [Source:UniProtKB/Swiss-Prot;Acc:Q9FXJ1]
AT1G29560	15.8002	0.0532539	0.818532	1	0.0841872	0.716825	1	0.198919	0.391577	1	1.32549	1.03592e-08	1.06941e-06	NA	Zinc finger C-x8-C-x5-C-x3-H type family protein [Source:TAIR;Acc:AT1G29560]
AT1G30160	20.1111	0.0390167	0.86274	1	0.232599	0.300927	1	0.110893	0.622974	1	0.701847	0.00155824	0.0352832	NA	Protein of unknown function (DUF295) [Source:TAIR;Acc:AT1G30160]
AT1G30560	6.99791	0.155372	0.463861	0.992544	0.143523	0.498067	1	0.0943893	0.655266	1	0.868459	5.8722e-05	0.00237919	NA	Putative glycerol-3-phosphate transporter 3 [Source:UniProtKB/Swiss-Prot;Acc:Q9SA71]
AT1G31410	240.926	-0.00200111	0.986785	1	-0.052916	0.662396	1	-0.230023	0.0600806	1	-0.403397	0.00102987	0.0253907	NA	putrescine-binding periplasmic protein-related [Source:TAIR;Acc:AT1G31410]
AT1G32260	49.0547	0.190349	0.305944	0.986065	0.146048	0.434232	1	0.33855	0.0671001	1	0.56386	0.00194144	0.0416829	NA	unknown protein; FUNCTIONS IN: molecular_function unknown; INVOLVED IN: biological_process unknown; LOCATED IN: mitochondrion; EXPRESSED IN: 22 plant structures; EXPRESSED DURING: 13 growth stages; BEST Arabidopsis thaliana protein match is: unknown /.../in (TAIR:AT2G35480.1); Has 48 Blast hits to 48 proteins in 14 species: Archae - 0; Bacteria - 0; Metazoa - 0; Fungi - 0; Plants - 48; Viruses - …
AT1G32350	5.85491	0.107968	0.574155	0.993131	0.000483626	0.997981	1	-0.0292095	0.878316	1	1.11941	1.62695e-08	1.59922e-06	AOX3	Ubiquinol oxidase 3, mitochondrial [Source:UniProtKB/Swiss-Prot;Acc:Q8LEE7]
AT1G32560	88.6722	-0.53662	0.00209762	0.539383	0.190843	0.260904	1	0.0705921	0.678838	1	-0.960564	6.33675e-08	5.42656e-06	NA	Late embryogenesis abundant protein, group 1 protein [Source:TAIR;Acc:AT1G32560]
AT1G32740	44.3045	0.0377752	0.851716	1	-0.0826972	0.683752	1	-0.12014	0.554618	1	-0.829982	6.57048e-05	0.00263378	NA	SBP (S-ribonuclease binding protein) family protein [Source:TAIR;Acc:AT1G32740]
AT1G32940	128.876	-0.248401	0.132919	0.961711	-0.0924067	0.574083	1	-0.152591	0.354642	1	0.540233	0.000778891	0.0203574	SBT3.5	Subtilisin-like protease SBT3.5 [Source:UniProtKB/Swiss-Prot;Acc:Q9MAP7]
AT1G32950	16.4283	0.213475	0.353393	0.991038	-0.209123	0.365745	1	-0.0838417	0.716623	1	1.22145	6.59341e-08	5.62505e-06	NA	Subtilase family protein [Source:TAIR;Acc:AT1G32950]
AT1G32960	1.99509	0.0731573	0.617694	0.997167	0.0467867	0.748699	1	0.0412259	0.777517	1	0.714915	2.6147e-06	0.000157847	SBT3.3	Subtilisin-like protease SBT3.3 [Source:UniProtKB/Swiss-Prot;Acc:Q9MAP5]
AT1G33400	99.9792	-0.330474	0.0574121	0.961711	-0.142039	0.411463	1	-0.195508	0.259212	1	-2.04241	1.86921e-27	1.40864e-24	TPR9	Tetratricopeptide repeat (TPR)-like superfamily protein [Source:TAIR;Acc:AT1G33400]
AT1G33480	77.3589	-0.444204	0.00827962	0.943749	-0.0653783	0.6925	1	-0.22835	0.170707	1	-0.974467	1.75499e-08	1.71761e-06	ATL58	RING-H2 finger protein ATL58 [Source:UniProtKB/Swiss-Prot;Acc:Q570X5]
AT1G34245	29.3671	0.00883943	0.967322	1	-0.255658	0.239593	1	-0.305139	0.161097	1	-0.672875	0.00215928	0.0449512	EPF2	Protein EPIDERMAL PATTERNING FACTOR 2 [Source:UniProtKB/Swiss-Prot;Acc:Q8LC53]
AT1G35230	28.394	-0.121904	0.599302	0.994866	0.163725	0.480614	1	-0.118094	0.61075	1	0.790705	0.000661372	0.0178642	AGP5	Classical arabinogalactan protein 5 [Source:UniProtKB/Swiss-Prot;Acc:Q8LCE4]
AT1G36180	125.518	-0.0880792	0.66425	0.998334	0.369644	0.0666329	1	0.457636	0.0230201	1	1.1326	1.42765e-08	1.42187e-06	ACC2	Acetyl-CoA carboxylase 2 [Source:UniProtKB/Swiss-Prot;Acc:F4I1L3]
AT1G36622	30.8178	-0.122352	0.593298	0.993979	-0.0526547	0.818131	1	-0.108239	0.636664	1	1.2827	1.34172e-08	1.3444e-06	NA	unknown protein; LOCATED IN: endomembrane system; BEST Arabidopsis thaliana protein match is: unknown protein (TAIR:AT1G36640.1); Has 12 Blast hits to 12 proteins in 2 species: Archae - 0; Bacteria - 0; Metazoa - 0; Fungi - 0; Plants - 12; Viruses - /.../her Eukaryotes - 0 (source: NCBI BLink). [Source:TAIR;Acc:AT1G36622]
AT1G42970	40453.3	-0.0662726	0.645493	0.997167	0.016345	0.909665	1	-0.0158095	0.912613	1	-0.662765	4.22298e-06	0.000238088	GAPB	Glyceraldehyde-3-phosphate dehydrogenase GAPB, chloroplastic [Source:UniProtKB/Swiss-Prot;Acc:P25857]
AT1G44000	2330.94	0.0986577	0.510172	0.992544	-0.105331	0.482209	1	-0.181036	0.227224	1	-0.467221	0.00184384	0.0400438	SGRL	Protein STAY-GREEN LIKE, chloroplastic [Source:UniProtKB/Swiss-Prot;Acc:Q94AQ9]
AT1G45015	89.0208	0.203621	0.332462	0.991038	0.126318	0.548079	1	0.306014	0.144818	1	-0.675836	0.00148016	0.0339043	NA	MD-2-related lipid recognition domain-containing protein [Source:TAIR;Acc:AT1G45015]
AT1G47820	60.6212	0.169995	0.444259	0.991038	-0.101281	0.649351	1	-0.088735	0.690368	1	-0.772188	0.000571905	0.0159232	NA	unknown protein; BEST Arabidopsis thaliana protein match is: unknown protein (TAIR:AT1G47813.1); Has 29 Blast hits to 29 proteins in 9 species: Archae - 0; Bacteria - 0; Metazoa - 0; Fungi - 0; Plants - 29; Viruses - 0; Other Eukaryotes - 0 (source: /.../BLink). [Source:TAIR;Acc:AT1G47820]
AT1G47980	65.4906	-0.493853	0.0151546	0.961711	0.0888414	0.658261	1	-0.099096	0.623113	1	-1.33537	1.31943e-10	1.89828e-08	NA	unknown protein; FUNCTIONS IN: molecular_function unknown; INVOLVED IN: biological_process unknown; LOCATED IN: endomembrane system; EXPRESSED IN: 6 plant structures; EXPRESSED DURING: 4 anthesis, F mature embryo stage, petal differentiation and exp /.../ stage, E expanded cotyledon stage; BEST Arabidopsis thaliana protein match is: unknown protein (TAIR:AT3G62730.1); Has 169 Blast hits to 169 pr…
AT1G48130	418.018	-0.480248	0.00879105	0.946509	0.133365	0.465216	1	-0.154713	0.39764	1	-1.59892	6.07809e-18	2.25268e-15	PER1	1-Cys peroxiredoxin PER1 [Source:UniProtKB/Swiss-Prot;Acc:O04005]
AT1G48360	65.7868	-0.356892	0.0591495	0.961711	-0.307114	0.104035	1	-0.339799	0.0725228	1	-0.653563	0.000616608	0.0168361	NA	Fanconi-associated nuclease 1 homolog [Source:UniProtKB/Swiss-Prot;Acc:Q5XVJ4]
AT1G48400	7.28745	0.252909	0.248907	0.971279	0.218691	0.317903	1	0.191666	0.380891	1	0.689628	0.0018667	0.0404238	NA	F-box/RNI-like/FBD-like domains-containing protein [Source:TAIR;Acc:AT1G48400]
AT1G48470	21.9415	-0.586762	0.00824999	0.943749	0.0497802	0.819846	1	-0.139927	0.524293	1	-0.895958	6.14005e-05	0.00247441	GLN1-5	Glutamine synthetase cytosolic isozyme 1-5 [Source:UniProtKB/Swiss-Prot;Acc:Q8GXW5]
AT1G48990	9.6829	-0.369251	0.104214	0.961711	0.0217143	0.924299	1	0.0666901	0.770513	1	-0.718988	0.00145639	0.0334614	NA	Oleosin family protein [Source:TAIR;Acc:AT1G48990]
AT1G49350	48.425	-0.0366262	0.857319	1	-0.0427786	0.833785	1	-0.0548081	0.788162	1	-1.27218	1.83557e-09	2.21917e-07	NA	pfkB-like carbohydrate kinase family protein [Source:TAIR;Acc:AT1G49350]
AT1G49960	97.7785	-0.306716	0.0944948	0.961711	0.0905657	0.616646	1	0.288133	0.109075	1	0.547631	0.00210376	0.0441578	NAT4	Nucleobase-ascorbate transporter 4 [Source:UniProtKB/Swiss-Prot;Acc:P93039]
AT1G49990	30.8873	0.0979521	0.639166	0.997167	0.0434393	0.835715	1	0.0799136	0.702578	1	-1.50556	7.95816e-12	1.37342e-09	NA	F-box protein At1g49990 [Source:UniProtKB/Swiss-Prot;Acc:Q9LPM2]
AT1G50010	11074.7	0.0147965	0.937583	1	-0.0234831	0.901093	1	0.0654194	0.729171	1	0.63183	0.000824829	0.0213605	TUBA4	Tubulin alpha-4 chain [Source:UniProtKB/Swiss-Prot;Acc:Q0WV25]
AT1G50190	5.32484	-0.277761	0.19235	0.962791	-0.230081	0.280443	1	-0.157138	0.462039	1	-0.646318	0.00212348	0.0444927	NA	Cysteine/Histidine-rich C1 domain family protein [Source:TAIR;Acc:AT1G50190]
AT1G50380	322.929	-0.205685	0.160146	0.961711	-0.0448366	0.758761	1	0.0397317	0.785235	1	-1.83222	1.09255e-32	1.02918e-29	NA	Prolyl oligopeptidase family protein [Source:TAIR;Acc:AT1G50380]
AT1G51110	514.769	-0.24157	0.122277	0.961711	-0.00116958	0.994015	1	-0.0365695	0.814656	1	-0.499879	0.00141944	0.0326456	PAP12	Probable plastid-lipid-associated protein 12, chloroplastic [Source:UniProtKB/Swiss-Prot;Acc:Q8LAP6]
AT1G51560	195.367	-0.0110941	0.942259	1	-0.161071	0.295217	1	-0.118679	0.440099	1	-0.504587	0.0011533	0.0279162	NA	Pyridoxamine 5'-phosphate oxidase family protein [Source:TAIR;Acc:AT1G51560]
AT1G51620	6.74763	-0.110848	0.60661	0.99561	0.0248922	0.908252	1	-0.116983	0.586193	1	0.765085	0.000514457	0.0146528	NA	Protein kinase superfamily protein [Source:TAIR;Acc:AT1G51620]
AT1G51790	41.5371	0.129908	0.549606	0.992544	0.0185578	0.932096	1	0.0960945	0.658542	1	1.20109	1.56803e-08	1.54803e-06	NA	Leucine-rich repeat protein kinase family protein [Source:TAIR;Acc:AT1G51790]
AT1G51800	65.7616	-0.1674	0.41925	0.991038	0.105367	0.608798	1	0.140437	0.49488	1	1.28207	1.80245e-10	2.46968e-08	NA	Leucine-rich repeat protein kinase family protein [Source:TAIR;Acc:AT1G51800]
AT1G51820	13.3114	-0.187567	0.418934	0.991038	-0.0846066	0.715379	1	-0.0653585	0.778179	1	0.790366	0.000599187	0.0164798	NA	Probable LRR receptor-like serine/threonine-protein kinase At1g51820 [Source:UniProtKB/Swiss-Prot;Acc:C0LGG3]
AT1G51850	56.9199	-0.0584202	0.78361	1	0.209723	0.32157	1	0.166621	0.431487	1	1.02479	8.73549e-07	5.94855e-05	NA	Leucine-rich repeat protein kinase family protein [Source:TAIR;Acc:AT1G51850]
AT1G51890	25.3576	-0.346053	0.130418	0.961711	-0.0797806	0.726484	1	-0.298088	0.192605	1	1.30595	5.09517e-09	5.51156e-07	NA	Probable LRR receptor-like protein kinase At1g51890 [Source:UniProtKB/Swiss-Prot;Acc:C0LGG6]
AT1G52030	23.8763	-0.0992078	0.66926	0.998334	0.0644053	0.781527	1	0.0486918	0.83393	1	0.866877	0.000184743	0.0062525	F-ATMBP	Myrosinase-binding protein 2 [Source:UniProtKB/Swiss-Prot;Acc:Q9SAV1]
AT1G52200	184.917	0.0162017	0.932076	1	-0.135919	0.475584	1	-0.314373	0.0999586	1	0.877527	3.11119e-06	0.000182578	PCR8	Protein PLANT CADMIUM RESISTANCE 8 [Source:UniProtKB/Swiss-Prot;Acc:Q9M815]
AT1G52315	10.8834	0.398492	0.0851033	0.961711	-0.213119	0.353935	1	0.0551401	0.811115	1	0.860443	0.000204946	0.00680731	NA	Regulator of Vps4 activity in the MVB pathway protein [Source:TAIR;Acc:AT1G52315]
AT1G52370	78.2839	0.000131683	0.999371	1	-0.015072	0.928281	1	-0.0573018	0.73284	1	-1.73733	8.11753e-21	3.67042e-18	NA	Ribosomal protein L22p/L17e family protein [Source:TAIR;Acc:AT1G52370]
AT1G52690	288.724	-0.475219	0.0118977	0.946509	0.277828	0.138869	1	0.428928	0.0221949	1	-0.730685	0.000113731	0.00423596	NA	Late embryogenesis abundant protein (LEA) family protein [Source:TAIR;Acc:AT1G52690]
AT1G53450	117.057	-0.269546	0.126404	0.961711	-0.0542883	0.75692	1	0.0194039	0.911768	1	-0.800798	7.66268e-06	0.000401014	NA	unknown protein; BEST Arabidopsis thaliana protein match is: unknown protein (TAIR:AT3G14830.2); Has 71 Blast hits to 71 proteins in 12 species: Archae - 0; Bacteria - 0; Metazoa - 0; Fungi - 0; Plants - 71; Viruses - 0; Other Eukaryotes - 0 (source /.../ BLink). [Source:TAIR;Acc:AT1G53450]
AT1G53480	177.058	-2.04987	8.44737e-37	9.93453e-33	-4.28725	8.78201e-122	1.03281e-117	-2.9231	5.88406e-68	6.91995e-64	-4.12003	1.11839e-116	1.26423e-112	MRD1	mto 1 responding down 1 [Source:TAIR;Acc:AT1G53480]
AT1G53490	18.9426	-1.06905	1.57639e-06	0.00381009	-1.18976	1.01737e-07	0.000478589	-0.94889	1.9629e-05	0.0659563	-1.16252	1.83516e-07	1.42575e-05	HEI10	E3 ubiquitin-protein ligase CCNB1IP1 homolog [Source:UniProtKB/Swiss-Prot;Acc:F4HRI2]
AT1G53625	55.8969	-0.0237974	0.914303	1	-0.273961	0.216889	1	-0.401551	0.0708222	1	0.729505	0.000880279	0.0225867	NA	unknown protein; Has 29996 Blast hits to 6987 proteins in 655 species: Archae - 23; Bacteria - 6686; Metazoa - 10521; Fungi - 1178; Plants - 7439; Viruses - 681; Other Eukaryotes - 3468 (source: NCBI BLink). [Source:TAIR;Acc:AT1G53625]
AT1G53700	23.9023	0.0528261	0.815969	1	0.27189	0.229489	1	0.0322448	0.887144	1	0.757227	0.000729846	0.0193439	WAG1	Serine/threonine-protein kinase WAG1 [Source:UniProtKB/Swiss-Prot;Acc:Q9C8M5]
AT1G53790	67.5923	0.0837378	0.654144	0.997167	0.149077	0.42433	1	-0.144205	0.445725	1	0.664083	0.000275153	0.00877385	NA	F-box protein At1g53790 [Source:UniProtKB/Swiss-Prot;Acc:Q0WQM8]
AT1G54350	674.523	-0.381156	7.75466e-05	0.0675546	-0.0332575	0.727609	1	-0.180035	0.0604697	1	-1.28235	9.90226e-38	1.24372e-34	ABCC2	ABC transporter D family member 2, chloroplastic [Source:UniProtKB/Swiss-Prot;Acc:Q6NLC1]
AT1G54870	309.11	-0.720928	7.41766e-05	0.0675546	0.231685	0.198761	1	0.157798	0.381715	1	-1.05676	7.14774e-09	7.5161e-07	NA	NAD(P)-binding Rossmann-fold superfamily protein [Source:TAIR;Acc:AT1G54870]
AT1G55320	78.391	-0.983132	1.86151e-06	0.00398042	0.060112	0.765894	1	0.131532	0.514307	1	-1.41587	1.0584e-11	1.79912e-09	AAE18	Probable acyl-activating enzyme 18, peroxisomal [Source:UniProtKB/Swiss-Prot;Acc:Q84P17]
AT1G55450	183.435	0.0730419	0.664811	0.998334	-0.0253915	0.880567	1	-0.291931	0.0863587	1	0.57432	0.00057111	0.0159232	NA	S-adenosyl-L-methionine-dependent methyltransferases superfamily protein [Source:TAIR;Acc:AT1G55450]
AT1G55535	114.189	-0.100726	0.59241	0.993927	0.0208108	0.911727	1	-0.17012	0.36675	1	-0.602532	0.00151968	0.0346339	NA	unknown protein; FUNCTIONS IN: molecular_function unknown; INVOLVED IN: biological_process unknown; LOCATED IN: cellular_component unknown; EXPRESSED IN: cultured cell; BEST Arabidopsis thaliana protein match is: unknown protein (TAIR:AT3G13420.1); /.../333 Blast hits to 34131 proteins in 2444 species: Archae - 798; Bacteria - 22429; Metazoa - 974; Fungi - 991; Plants - 531; Viruses - 0; Other Eu…
AT1G55675	280.844	-0.168558	0.4238	0.991038	-0.179483	0.394393	1	0.0402265	0.848489	1	-1.42939	1.67889e-11	2.77053e-09	NA	unknown protein; FUNCTIONS IN: molecular_function unknown; INVOLVED IN: biological_process unknown; LOCATED IN: endomembrane system; Has 35333 Blast hits to 34131 proteins in 2444 species: Archae - 798; Bacteria - 22429; Metazoa - 974; Fungi - 991; /.../ - 531; Viruses - 0; Other Eukaryotes - 9610 (source: NCBI BLink). [Source:TAIR;Acc:AT1G55675]
AT1G55850	612.533	-0.346812	0.0527364	0.961711	-0.0104985	0.953159	1	-0.0606455	0.734438	1	-0.636634	0.00038346	0.0115283	CSLE1	Cellulose synthase-like protein E1 [Source:UniProtKB/Swiss-Prot;Acc:Q8VZK9]
AT1G56050	258.305	-0.0247303	0.877997	1	-0.100057	0.5351	1	0.0223981	0.889353	1	-1.41755	1.9104e-17	6.7485e-15	NA	GTP-binding protein-related [Source:TAIR;Acc:AT1G56050]
AT1G57630	5.23725	-0.103785	0.563955	0.992544	-0.247871	0.16565	1	-0.12594	0.48306	1	0.616336	0.000806704	0.0209632	NA	Toll-Interleukin-Resistance (TIR) domain family protein [Source:TAIR;Acc:AT1G57630]
AT1G57870	221.96	-0.158699	0.241114	0.971279	-0.217992	0.108273	1	-0.388597	0.00447493	1	-0.944466	1.39479e-11	2.31863e-09	ASK4	Shaggy-related protein kinase delta [Source:UniProtKB/Swiss-Prot;Acc:Q9FVS6]
AT1G59870	2427.81	-0.321235	0.0606519	0.961711	-0.0192751	0.910321	1	-0.0178698	0.916836	1	0.73827	1.56944e-05	0.000753331	ABCG36	ABC transporter G family member 36 [Source:UniProtKB/Swiss-Prot;Acc:Q9XIE2]
AT1G60770	166.915	-0.0627833	0.737152	1	-0.0685582	0.714017	1	-0.0242965	0.896615	1	-0.664684	0.000429084	0.0126807	NA	Pentatricopeptide repeat-containing protein At1g60770 [Source:UniProtKB/Swiss-Prot;Acc:O22714]
AT1G60990	252.229	-0.0707807	0.619816	0.997167	0.0158603	0.911291	1	-0.0433937	0.760935	1	-0.860661	3.96407e-09	4.48099e-07	NA	Glycine cleavage T-protein family [Source:TAIR;Acc:AT1G60990]
AT1G61120	1.00411	0.0661606	0.541906	0.992544	0	1	1	0	1	1	0.453374	4.63604e-05	0.00193379	GES	(E,E)-geranyllinalool synthase [Source:UniProtKB/Swiss-Prot;Acc:Q93YV0]
AT1G61560	84.1512	0.304142	0.100396	0.961711	0.243468	0.189745	1	0.0822355	0.659922	1	1.24041	5.47525e-12	1.01463e-09	MLO6	MLO-like protein 6 [Source:UniProtKB/Swiss-Prot;Acc:Q94KB7]
AT1G61580	382.575	0.116176	0.542711	0.992544	-0.0288351	0.880027	1	-0.0347602	0.855638	1	0.663252	0.000487791	0.0140484	ARP2	60S ribosomal protein L3-2 [Source:UniProtKB/Swiss-Prot;Acc:P22738]
AT1G61810	29.1286	-0.21323	0.324483	0.991038	-0.292917	0.177129	1	-0.0622112	0.773093	1	-0.672974	0.0020997	0.0441171	BGLU45	Beta-glucosidase 45 [Source:UniProtKB/Swiss-Prot;Acc:O80689]
AT1G61980	96.9384	-0.0519138	0.770591	1	-0.137289	0.442029	1	-0.164694	0.356988	1	-0.79551	1.29974e-05	0.000644398	NA	Mitochondrial transcription termination factor family protein [Source:TAIR;Acc:AT1G61980]
AT1G62120	37.162	-0.195838	0.340802	0.991038	-0.270727	0.189385	1	-0.147052	0.474233	1	-0.934205	9.21993e-06	0.000470529	NA	Mitochondrial transcription termination factor family protein [Source:TAIR;Acc:AT1G62120]
AT1G62360	91.0896	0.26293	0.12432	0.961711	0.223239	0.19313	1	0.0619276	0.720212	1	0.574838	0.000651054	0.0176065	STM	Homeobox protein SHOOT MERISTEMLESS [Source:UniProtKB/Swiss-Prot;Acc:Q38874]
AT1G62380	5485.18	0.264129	0.0616315	0.961711	0.17306	0.220797	1	0.193873	0.170162	1	0.436728	0.00199339	0.0425557	ACO2	1-aminocyclopropane-1-carboxylate oxidase 2 [Source:UniProtKB/Swiss-Prot;Acc:Q41931]
AT1G62570	1258.37	-0.408717	0.00686392	0.893542	0.0767928	0.610644	1	0.0678248	0.652955	1	-0.529499	0.000462867	0.0134308	FMOGS-OX4	Flavin-containing monooxygenase FMO GS-OX4 [Source:UniProtKB/Swiss-Prot;Acc:Q93Y23]
AT1G62710	305.366	-0.499401	0.0072514	0.893542	0.114956	0.534474	1	-0.12361	0.504924	1	-0.889985	1.85414e-06	0.00011709	bVPE	Vacuolar-processing enzyme beta-isozyme [Source:UniProtKB/Swiss-Prot;Acc:Q39044]
AT1G63360	241.578	0.330704	0.0282662	0.961711	0.157835	0.297385	1	0.277399	0.0662332	1	0.459561	0.00219606	0.0455074	NA	Probable disease resistance protein At1g63360 [Source:UniProtKB/Swiss-Prot;Acc:Q9SH22]
AT1G63560	3.98582	-0.0980414	0.591505	0.993927	-0.0865011	0.635254	1	-0.163619	0.366898	1	1.27192	6.41314e-11	9.60188e-09	CRRSP8	Receptor-like protein kinase-related family protein [Source:TAIR;Acc:AT1G63560]
AT1G63770	2947.85	-0.2571	0.0750464	0.961711	-0.0403461	0.779851	1	-0.0372593	0.796311	1	-0.445787	0.00203044	0.0431024	NA	Peptidase M1 family protein [Source:TAIR;Acc:AT1G63770]
AT1G63860	32.5116	0.411717	0.0590257	0.961711	0.306956	0.160625	1	0.296318	0.175847	1	1.0158	2.26154e-06	0.000138561	NA	Disease resistance protein (TIR-NBS-LRR class) family [Source:TAIR;Acc:AT1G63860]
AT1G64590	254.023	0.00281399	0.987389	1	0.183905	0.300533	1	0.194687	0.273078	1	-0.55325	0.00203362	0.0431296	NA	NAD(P)-binding Rossmann-fold superfamily protein [Source:TAIR;Acc:AT1G64590]
AT1G64890	64.1087	-0.412655	0.0398263	0.961711	-0.153736	0.441032	1	-0.2261	0.258103	1	-1.07971	1.26346e-07	1.02749e-05	NA	Probable folate-biopterin transporter 7 [Source:UniProtKB/Swiss-Prot;Acc:Q9XIQ7]
AT1G65090	49.1479	-0.570981	0.00585352	0.854973	0.322243	0.111037	1	0.297209	0.141955	1	-0.784801	0.00016434	0.00565509	NA	unknown protein; BEST Arabidopsis thaliana protein match is: unknown protein (TAIR:AT5G36100.1); Has 1435 Blast hits to 1033 proteins in 192 species: Archae - 0; Bacteria - 61; Metazoa - 511; Fungi - 123; Plants - 100; Viruses - 42; Other Eukaryotes /.../ (source: NCBI BLink). [Source:TAIR;Acc:AT1G65090]
AT1G65370	192.164	-0.392123	0.0320099	0.961711	-0.104524	0.565601	1	-0.105692	0.561335	1	0.626908	0.000495745	0.0142231	NA	TRAF-like family protein [Source:TAIR;Acc:AT1G65370]
AT1G65390	11.3445	-0.078008	0.736665	1	-0.0505413	0.827516	1	-0.068194	0.768723	1	0.854419	0.000227793	0.00746368	PP2A5	Protein PHLOEM PROTEIN 2-LIKE A5 [Source:UniProtKB/Swiss-Prot;Acc:Q9C5Q9]
AT1G65484	7.80646	0.159853	0.478741	0.992544	0.292244	0.196238	1	0.112792	0.616409	1	0.777775	0.000650802	0.0176065	NA	unknown protein; FUNCTIONS IN: molecular_function unknown; INVOLVED IN: biological_process unknown; LOCATED IN: endomembrane system; Has 30201 Blast hits to 17322 proteins in 780 species: Archae - 12; Bacteria - 1396; Metazoa - 17338; Fungi - 3422; /.../ - 5037; Viruses - 0; Other Eukaryotes - 2996 (source: NCBI BLink). [Source:TAIR;Acc:AT1G65484]
AT1G65860	47.2319	0.0579633	0.80133	1	-0.0023541	0.991849	1	-0.183044	0.427401	1	1.0179	9.0864e-06	0.000464763	FMOGS-OX1	Flavin-containing monooxygenase FMO GS-OX1 [Source:UniProtKB/Swiss-Prot;Acc:Q9SS04]
AT1G66110	3.29146	-0.098923	0.620917	0.997167	-0.296929	0.132918	1	-0.254649	0.19829	1	-0.59271	0.00239714	0.0488239	NA	Family of unknown function (DUF577) [Source:TAIR;Acc:AT1G66110]
AT1G66520	103.337	0.112138	0.494197	0.992544	-0.139803	0.398849	1	-0.174816	0.292325	1	-1.09669	2.34129e-10	3.11364e-08	pde194	formyltransferase, putative [Source:TAIR;Acc:AT1G66520]
AT1G66650	6.42553	-0.526495	0.0172284	0.961711	-0.103904	0.642582	1	-0.27132	0.223008	1	-0.761557	0.000514609	0.0146528	NA	E3 ubiquitin-protein ligase SINA-like 4 [Source:UniProtKB/Swiss-Prot;Acc:Q9C9M0]
AT1G66700	33.7508	-0.529241	0.0223672	0.961711	-0.275373	0.234311	1	-0.45847	0.0478343	1	1.57918	5.79925e-12	1.06593e-09	PXMT1	S-adenosyl-L-methionine-dependent methyltransferases superfamily protein [Source:TAIR;Acc:AT1G66700]
AT1G66920	19.568	-0.166385	0.473068	0.992544	-0.22338	0.335517	1	-0.0881563	0.703793	1	0.781895	0.000701636	0.0188168	NA	Protein kinase superfamily protein [Source:TAIR;Acc:AT1G66920]
AT1G67000	2.82835	-0.0777564	0.639605	0.997167	-0.0975574	0.555801	1	-0.10147	0.539756	1	0.578141	0.000754421	0.0198556	NA	Probable receptor-like protein kinase At1g67000 [Source:UniProtKB/Swiss-Prot;Acc:Q3ECH2]
AT1G67100	46.6405	-0.698147	0.00134407	0.421519	0.0842504	0.695196	1	-0.406433	0.060723	1	-1.22841	2.26586e-08	2.14337e-06	LBD40	LOB domain-containing protein 40 [Source:UniProtKB/Swiss-Prot;Acc:Q9ZW96]
AT1G67950	64.9345	0.0878022	0.648009	0.997167	0.00142419	0.994109	1	0.0732565	0.703597	1	-0.894823	6.5745e-06	0.000349733	NA	RNA-binding (RRM/RBD/RNP motifs) family protein [Source:TAIR;Acc:AT1G67950]
AT1G67980	6.43166	-0.2488	0.18385	0.961711	-0.106645	0.570603	1	-0.162239	0.387136	1	0.823413	2.0037e-05	0.000939827	CCOAMT	Putative caffeoyl-CoA O-methyltransferase At1g67980 [Source:UniProtKB/Swiss-Prot;Acc:Q9C9W3]
AT1G68520	1475.12	0.00421168	0.970022	1	-0.048297	0.666638	1	-0.024223	0.828926	1	-0.372174	0.000931232	0.0235455	COL6	Zinc finger protein CONSTANS-LIKE 6 [Source:UniProtKB/Swiss-Prot;Acc:Q8LG76]
AT1G68935	20.8099	-0.722777	0.00153165	0.461871	-0.200629	0.375789	1	-0.227862	0.314727	1	-0.826046	0.000295824	0.00936694	NA	unknown protein; Has 0 Blast hits to 0 proteins in 0 species (source: NCBI BLink). [Source:TAIR;Acc:AT1G68935]
AT1G69020	17.7278	-0.481406	0.0368212	0.961711	-0.0051238	0.9822	1	0.203112	0.375476	1	-1.2056	1.81624e-07	1.42575e-05	NA	Prolyl oligopeptidase family protein [Source:TAIR;Acc:AT1G69020]
AT1G69210	17.9556	-0.382307	0.0896843	0.961711	-0.453521	0.0445755	1	-0.386787	0.0863282	1	-0.789608	0.000500442	0.0143215	NA	Uncharacterised protein family UPF0090 [Source:TAIR;Acc:AT1G69210]
AT1G69510	476.451	0.218534	0.10249	0.961711	0.250964	0.0606047	1	0.21992	0.100377	1	0.523015	8.40281e-05	0.0032363	NA	cAMP-regulated phosphoprotein 19-related protein [Source:TAIR;Acc:AT1G69510]
AT1G70630	26.5988	-0.217294	0.318967	0.989391	-0.101609	0.640426	1	-0.233848	0.284246	1	-1.46836	6.32049e-11	9.59018e-09	NA	Nucleotide-diphospho-sugar transferase family protein [Source:TAIR;Acc:AT1G70630]
AT1G70850	17790.9	0.11445	0.505752	0.992544	-0.0140787	0.934759	1	-0.0546249	0.750784	1	-0.727397	2.35103e-05	0.00106731	MLP34	MLP-like protein 34 [Source:UniProtKB/Swiss-Prot;Acc:Q9SSK7]
AT1G70880	46.3607	-0.525459	0.010707	0.946509	-0.436901	0.0334775	1	-0.357694	0.0810639	1	-0.635053	0.00207568	0.0436937	NA	Polyketide cyclase/dehydrase and lipid transport superfamily protein [Source:TAIR;Acc:AT1G70880]
AT1G71040	420.246	0.0194746	0.877459	1	-0.0395575	0.754531	1	-0.0798892	0.528309	1	0.476274	0.000135802	0.00489669	LPR2	Multicopper oxidase LPR2 [Source:UniProtKB/Swiss-Prot;Acc:Q949X9]
AT1G71865	48.1695	-0.110016	0.575628	0.993131	0.0629968	0.747258	1	-0.0754349	0.701095	1	-1.2699	6.95225e-10	8.93048e-08	NA	unknown protein; FUNCTIONS IN: molecular_function unknown; INVOLVED IN: biological_process unknown; LOCATED IN: chloroplast; Has 33 Blast hits to 33 proteins in 11 species: Archae - 0; Bacteria - 0; Metazoa - 0; Fungi - 0; Plants - 33; Viruses - 0; /.../Eukaryotes - 0 (source: NCBI BLink). [Source:TAIR;Acc:AT1G71865]
AT1G71990	112.664	-0.215111	0.250505	0.971279	0.0951236	0.608873	1	0.144001	0.438192	1	-0.836192	1.09791e-05	0.000551591	FUT13	Alpha-(1,4)-fucosyltransferase [Source:UniProtKB/Swiss-Prot;Acc:Q9C8W3]
AT1G72060	41.9544	-0.00787481	0.970772	1	-0.332155	0.125433	1	-0.154297	0.474703	1	0.782325	0.000212508	0.00702394	NA	serine-type endopeptidase inhibitors [Source:TAIR;Acc:AT1G72060]
AT1G72100	139.413	-0.891783	1.21285e-06	0.00356592	0.174383	0.331906	1	0.0596454	0.74048	1	-1.37733	1.34737e-13	3.24057e-11	NA	late embryogenesis abundant domain-containing protein / LEA domain-containing protein [Source:TAIR;Acc:AT1G72100]
AT1G72520	35.4751	-0.0464657	0.84074	1	-0.150179	0.516222	1	-0.270437	0.242622	1	0.960684	3.01848e-05	0.00132252	LOX4	Lipoxygenase 4, chloroplastic [Source:UniProtKB/Swiss-Prot;Acc:Q9FNX8]
AT1G72830	64.1682	0.00430595	0.981333	1	0.0157782	0.931723	1	-0.182973	0.325176	1	0.651515	0.000274736	0.00877291	NFYA3	Nuclear transcription factor Y subunit A-3 [Source:UniProtKB/Swiss-Prot;Acc:Q93ZH2]
AT1G72840	169.373	0.0526414	0.762475	1	0.0597061	0.731755	1	-0.0140177	0.935989	1	0.718649	2.82451e-05	0.00124964	NA	Disease resistance protein (TIR-NBS-LRR class) [Source:TAIR;Acc:AT1G72840]
AT1G72880	707.097	-0.0265072	0.811646	1	-0.0482155	0.6648	1	-0.179918	0.106903	1	-0.403247	0.000315492	0.00987899	NA	Survival protein SurE-like phosphatase/nucleotidase [Source:TAIR;Acc:AT1G72880]
AT1G72930	231.539	-0.126052	0.387028	0.991038	-0.16114	0.269436	1	-0.441431	0.00273405	1	-0.584258	7.58421e-05	0.0029768	TIR	Toll/interleukin-1 receptor-like protein [Source:UniProtKB/Swiss-Prot;Acc:Q9SSN3]
AT1G73040	4.43203	0.116432	0.57319	0.993131	0.161619	0.434327	1	0.133825	0.516676	1	0.727833	0.000589113	0.0162621	JAL19	Jacalin-related lectin 19 [Source:UniProtKB/Swiss-Prot;Acc:Q9SSM3]
AT1G73190	587.581	-0.521997	0.0141518	0.959474	0.18232	0.390937	1	-0.0399981	0.850757	1	-1.83475	8.73512e-18	3.18522e-15	TIP3-1	Aquaporin TIP3-1 [Source:UniProtKB/Swiss-Prot;Acc:P26587]
AT1G73290	35.1157	-0.292712	0.176266	0.961711	-0.0325809	0.879636	1	-0.138052	0.522321	1	-0.689065	0.00160668	0.0360355	scpl5	serine carboxypeptidase-like 5 [Source:TAIR;Acc:AT1G73290]
AT1G73325	6.21138	0.24928	0.230672	0.969235	0.115169	0.577539	1	0.284141	0.171815	1	0.920462	1.42033e-05	0.000686128	NA	Kunitz family trypsin and protease inhibitor protein [Source:TAIR;Acc:AT1G73325]
AT1G73330	7759.62	0.100141	0.469909	0.992544	0.146885	0.289144	1	0.12926	0.350932	1	-0.612631	9.99111e-06	0.000506455	ATDR4	drought-repressed 4 [Source:TAIR;Acc:AT1G73330]
AT1G73470	235.909	-0.245221	0.194814	0.964332	-0.0565584	0.764516	1	-0.106193	0.574017	1	-1.92162	4.13157e-23	2.39504e-20	NA	unknown protein; FUNCTIONS IN: molecular_function unknown; INVOLVED IN: biological_process unknown; LOCATED IN: chloroplast; EXPRESSED IN: 22 plant structures; EXPRESSED DURING: 13 growth stages; Has 72 Blast hits to 72 proteins in 35 species: Archa /.../ Bacteria - 50; Metazoa - 0; Fungi - 0; Plants - 22; Viruses - 0; Other Eukaryotes - 0 (source: NCBI BLink). [Source:TAIR;Acc:AT1G73470]
AT1G73540	116.126	0.148135	0.481022	0.992544	0.00817697	0.969021	1	0.106833	0.61152	1	0.763228	0.000259382	0.00835342	NUDT21	Nudix hydrolase 21, chloroplastic [Source:UniProtKB/Swiss-Prot;Acc:Q8VY81]
AT1G73650	1187.41	-0.221407	0.143797	0.961711	-0.0644811	0.670049	1	-0.135493	0.370808	1	-1.24387	3.49178e-16	1.16091e-13	NA	Protein of unknown function (DUF1295) [Source:TAIR;Acc:AT1G73650]
AT1G73950	296.141	-0.0591084	0.638675	0.997167	-0.030301	0.809656	1	-0.123805	0.326857	1	-0.386525	0.00236825	0.0483662	NA	Transmembrane Fragile-X-F-associated protein [Source:TAIR;Acc:AT1G73950]
AT1G74360	53.3259	-0.110386	0.619498	0.997167	0.136256	0.538799	1	-0.0604251	0.785685	1	0.710563	0.00125762	0.0298371	NA	Probable LRR receptor-like serine/threonine-protein kinase At1g74360 [Source:UniProtKB/Swiss-Prot;Acc:C0LGJ1]
AT1G74430	45.3328	0.170685	0.408977	0.991038	0.0319997	0.877594	1	-0.132328	0.526536	1	0.665491	0.00108109	0.0264516	MYB95	myb domain protein 95 [Source:TAIR;Acc:AT1G74430]
AT1G74520	238.758	0.0483623	0.744883	1	0.00713394	0.961762	1	-0.0396074	0.790407	1	-2.12645	1.0953e-38	1.58158e-35	HVA22A	HVA22-like protein a [Source:UniProtKB/Swiss-Prot;Acc:Q9S7V4]
AT1G74590	33.5723	0.127892	0.575169	0.993131	0.0409857	0.857626	1	-0.105237	0.645631	1	1.3685	1.24369e-09	1.51986e-07	GSTU10	Glutathione S-transferase U10 [Source:UniProtKB/Swiss-Prot;Acc:Q9CA57]
AT1G74930	4.63736	0.0631635	0.743011	1	-0.00643542	0.97322	1	0.0854172	0.657193	1	0.99354	6.44797e-07	4.5272e-05	ERF018	Ethylene-responsive transcription factor ERF018 [Source:UniProtKB/Swiss-Prot;Acc:Q9S7L5]
AT1G75000	80.8536	-0.332509	0.0893385	0.961711	0.0573583	0.767025	1	0.0269161	0.889547	1	0.728495	0.000129939	0.00471533	NA	GNS1/SUR4 membrane protein family [Source:TAIR;Acc:AT1G75000]
AT1G75830	90.6224	-0.412655	0.0575896	0.961711	0.161873	0.454151	1	-0.00996025	0.963316	1	-0.788366	0.000299354	0.00945223	PDF1.1	Defensin-like protein 13 [Source:UniProtKB/Swiss-Prot;Acc:P30224]
AT1G76580	108.852	-0.135137	0.478268	0.992544	0.133824	0.479936	1	0.13243	0.484623	1	0.568838	0.00243289	0.0493521	SPL16	Squamosa promoter-binding-like protein 16 [Source:UniProtKB/Swiss-Prot;Acc:Q700C2]
AT1G76640	0.603503	0	1	1	0	1	1	0	1	1	0.35529	0.000623072	0.0169921	CML39	Calcium-binding protein CML39 [Source:UniProtKB/Swiss-Prot;Acc:Q9SRE7]
AT1G77120	115.925	-0.500611	0.0107615	0.946509	-0.260031	0.183529	1	-0.119547	0.540102	1	-0.953742	1.42033e-06	9.17454e-05	ADH1	Alcohol dehydrogenase class-P [Source:UniProtKB/Swiss-Prot;Acc:P06525]
AT1G77520	141.976	-0.428424	0.0371494	0.961711	-0.32253	0.116255	1	-0.241317	0.239592	1	-0.859298	3.14335e-05	0.00137191	NA	O-methyltransferase family protein [Source:TAIR;Acc:AT1G77520]
AT1G77530	96.4762	-0.22466	0.254799	0.971279	-0.0908206	0.644473	1	-0.128337	0.514717	1	-0.722661	0.000284199	0.00903682	NA	O-methyltransferase family protein [Source:TAIR;Acc:AT1G77530]
AT1G77640	14.0571	0.0794387	0.73234	1	0.0914666	0.693726	1	0.323713	0.163322	1	0.93622	5.21916e-05	0.00213759	ERF013	Ethylene-responsive transcription factor ERF013 [Source:UniProtKB/Swiss-Prot;Acc:Q9CAP4]
AT1G78000	478.868	-0.201015	0.227571	0.969215	0.0565321	0.733629	1	-0.0611906	0.712975	1	0.797506	1.36127e-06	8.8182e-05	SULTR1;2	Sulfate transporter 1.2 [Source:UniProtKB/Swiss-Prot;Acc:Q9MAX3]
AT1G78460	249.203	0.0183643	0.927174	1	-0.0151811	0.939785	1	-0.193179	0.337176	1	0.78768	8.14399e-05	0.0031567	NA	SOUL heme-binding family protein [Source:TAIR;Acc:AT1G78460]
AT1G78810	66.0926	-0.107809	0.542468	0.992544	-0.194189	0.275139	1	-0.209133	0.240445	1	-0.546853	0.00243681	0.0493651	NA	unknown protein; Has 75 Blast hits to 52 proteins in 16 species: Archae - 0; Bacteria - 0; Metazoa - 4; Fungi - 2; Plants - 66; Viruses - 0; Other Eukaryotes - 3 (source: NCBI BLink). [Source:TAIR;Acc:AT1G78810]
AT1G78910	37.1994	0.010838	0.957945	1	0.0442436	0.829516	1	0.202543	0.321893	1	-1.42371	4.59328e-11	7.16172e-09	NA	RNA pseudouridine synthase 3, mitochondrial [Source:UniProtKB/Swiss-Prot;Acc:Q5XET6]
AT1G78970	85.9152	0.0246303	0.901175	1	0.202492	0.305505	1	0.103761	0.600398	1	0.690526	0.00041396	0.0123142	LUP1	Lupeol synthase 1 [Source:UniProtKB/Swiss-Prot;Acc:Q9C5M3]
AT1G79020	145.474	-0.343695	0.0164724	0.961711	-0.102653	0.468931	1	-0.216519	0.12893	1	-0.443971	0.00199555	0.0425617	NA	Enhancer of polycomb-like transcription factor protein [Source:TAIR;Acc:AT1G79020]
AT1G79080	62.6769	-0.466921	0.00984534	0.946509	-0.243014	0.175087	1	-0.131565	0.460808	1	-1.40666	1.37009e-13	3.26053e-11	NA	Pentatricopeptide repeat-containing protein At1g79080, chloroplastic [Source:UniProtKB/Swiss-Prot;Acc:A3KPF8]
AT1G79740	173.509	-0.354573	0.0519112	0.961711	-0.0877752	0.628942	1	-0.147115	0.418476	1	-2.65094	5.09338e-42	1.04683e-38	NA	hAT transposon superfamily [Source:TAIR;Acc:AT1G79740]
AT1G79820	188.082	-0.0940297	0.59839	0.994866	-0.00858333	0.9616	1	-0.00219424	0.99018	1	-0.617657	0.000602884	0.0165159	SGB1	Probable plastidic glucose transporter 3 [Source:UniProtKB/Swiss-Prot;Acc:Q2V4B9]
AT1G80010	357.643	-0.202006	0.215065	0.968388	0.0470392	0.772129	1	0.0733771	0.651395	1	-0.774378	2.40981e-06	0.000146454	FRS8	Protein FAR1-RELATED SEQUENCE 8 [Source:UniProtKB/Swiss-Prot;Acc:Q9S793]
AT1G80030	971.251	-0.398693	0.00687491	0.893542	-0.048735	0.740531	1	-0.00814726	0.955844	1	-1.39809	5.91042e-21	2.78381e-18	NA	Molecular chaperone Hsp40/DnaJ family protein [Source:TAIR;Acc:AT1G80030]
AT1G80090	59.4132	-0.793259	0.000374729	0.209857	0.0369483	0.867321	1	0.112179	0.611806	1	-1.08127	1.32556e-06	8.63642e-05	PV42B	Cystathionine beta-synthase (CBS) family protein [Source:TAIR;Acc:AT1G80090]
AT1G80130	35.62	-0.0882253	0.684986	0.999807	-0.205558	0.346193	1	-0.214246	0.326405	1	0.713233	0.000842143	0.0217342	NA	Tetratricopeptide repeat (TPR)-like superfamily protein [Source:TAIR;Acc:AT1G80130]
AT1G80240	314.78	0.00846518	0.950998	1	0.278785	0.0414511	1	0.347229	0.0109764	1	0.429484	0.00158637	0.0357261	NA	Protein of unknown function, DUF642 [Source:TAIR;Acc:AT1G80240]
AT1G80460	1692.29	-0.0735451	0.41307	0.991038	0.041126	0.646555	1	-0.00193892	0.982766	1	0.398985	7.68361e-06	0.00040118	GLPK	Glycerol kinase [Source:UniProtKB/Swiss-Prot;Acc:Q9M8L4]
AT1G80480	252.539	-0.0479363	0.713449	1	-0.0460588	0.724294	1	-0.115967	0.375924	1	-0.452253	0.000632269	0.0172014	PTAC17	plastid transcriptionally active 17 [Source:TAIR;Acc:AT1G80480]
AT1G80840	22.7399	0.495372	0.0321403	0.961711	0.16128	0.486353	1	0.316861	0.171078	1	1.07565	2.96353e-06	0.000176779	WRKY40	Probable WRKY transcription factor 40 [Source:UniProtKB/Swiss-Prot;Acc:Q9SAH7]
AT2G01130	104.422	-0.736404	8.437e-05	0.0708738	-0.110245	0.54977	1	-0.0466578	0.799935	1	-1.43275	7.23732e-14	1.77849e-11	NA	DEA(D/H)-box RNA helicase family protein [Source:TAIR;Acc:AT2G01130]
AT2G01320	603.946	-0.0849526	0.545122	0.992544	-0.11734	0.403442	1	-0.0205514	0.88354	1	-0.619697	1.15581e-05	0.000578112	ABCG7	ABC transporter G family member 7 [Source:UniProtKB/Swiss-Prot;Acc:Q9ZU35]
AT2G01400	43.3018	-0.452034	0.0208092	0.961711	-0.192594	0.320027	1	-0.398747	0.0413301	1	-0.965426	1.34378e-06	8.72993e-05	NA	unknown protein; Has 19 Blast hits to 19 proteins in 6 species: Archae - 0; Bacteria - 0; Metazoa - 0; Fungi - 0; Plants - 19; Viruses - 0; Other Eukaryotes - 0 (source: NCBI BLink). [Source:TAIR;Acc:AT2G01400]
AT2G01440	259.651	-0.237591	0.134743	0.961711	-0.100606	0.525491	1	-0.0219723	0.889587	1	-2.21819	3.22837e-39	5.21335e-36	NA	DEAD/DEAH box RNA helicase family protein [Source:TAIR;Acc:AT2G01440]
AT2G01490	918.943	-0.0371554	0.778508	1	-0.0231573	0.860818	1	-0.177295	0.180172	1	-0.756041	1.34392e-08	1.3444e-06	PAHX	Phytanoyl-CoA dioxygenase [Source:UniProtKB/Swiss-Prot;Acc:Q9ZVF6]
AT2G01520	2236.03	0.00505735	0.974541	1	0.0743539	0.638873	1	0.230909	0.144901	1	-0.888472	2.23275e-08	2.12093e-06	MLP328	MLP-like protein 328 [Source:UniProtKB/Swiss-Prot;Acc:Q9ZVF3]
AT2G01530	1195.42	-0.0226047	0.87001	1	0.0730441	0.596695	1	0.121023	0.380515	1	-0.634857	4.73845e-06	0.000262566	MLP329	MLP-like protein 329 [Source:UniProtKB/Swiss-Prot;Acc:Q9ZVF2]
AT2G01760	41.5802	-0.140491	0.478546	0.992544	-0.276481	0.165989	1	-0.137998	0.487004	1	-0.712427	0.000439959	0.0129177	ARR14	Two-component response regulator ARR14 [Source:UniProtKB/Swiss-Prot;Acc:Q8L9Y3]
AT2G01918	77.4668	-0.125004	0.46841	0.992544	-0.177757	0.304323	1	-0.271712	0.118284	1	-0.636134	0.000313578	0.00983269	PQL3	PsbQ-like protein 3, chloroplastic [Source:UniProtKB/Swiss-Prot;Acc:Q2V4B2]
AT2G01940	57.3524	0.114366	0.562518	0.992544	0.0991362	0.616193	1	0.412691	0.0349367	1	0.775437	5.89445e-05	0.00238393	SGR5	Protein SHOOT GRAVITROPISM 5 [Source:UniProtKB/Swiss-Prot;Acc:F4IPE3]
AT2G02500	133.853	-0.135013	0.395726	0.991038	-0.13761	0.386926	1	-0.299553	0.0611877	1	-1.04755	1.97477e-10	2.67339e-08	ISPD	2-C-methyl-D-erythritol 4-phosphate cytidylyltransferase, chloroplastic [Source:UniProtKB/Swiss-Prot;Acc:P69834]
AT2G02850	100.77	-0.231745	0.208942	0.96716	0.138529	0.448486	1	-0.0324185	0.859822	1	-1.02608	5.58708e-08	4.89584e-06	ARPN	Basic blue protein [Source:UniProtKB/Swiss-Prot;Acc:Q8LG89]
AT2G02930	21.2796	-0.533288	0.0203937	0.961711	0.0272445	0.906066	1	-0.180169	0.434581	1	0.895986	0.000109081	0.00408295	GSTF3	Glutathione S-transferase F3 [Source:UniProtKB/Swiss-Prot;Acc:Q9SLM6]
AT2G03520	11.8124	-0.206688	0.373102	0.991038	0.312994	0.177778	1	-0.104511	0.652529	1	-0.775891	0.00077997	0.0203621	UPS4	Ureide permease 4 [Source:UniProtKB/Swiss-Prot;Acc:Q9ZQ88]
AT2G04050	56.1252	-0.0266136	0.908683	1	0.0309193	0.893983	1	-0.254694	0.272466	1	1.15595	6.05333e-07	4.31715e-05	DTXL1	MATE efflux family protein 5 [Source:UniProtKB/Swiss-Prot;Acc:Q9SIA4]
AT2G04440	0.542169	0.0401327	0.66712	0.998334	0	1	1	0.0428721	0.644663	1	0.291378	0.00230509	0.0473329	NA	MutT/nudix family protein [Source:TAIR;Acc:AT2G04440]
AT2G04790	328.683	0.172815	0.341295	0.991038	-0.0196065	0.914162	1	-0.0746739	0.681595	1	-0.634414	0.000525841	0.0148975	NA	unknown protein; Has 45 Blast hits to 45 proteins in 15 species: Archae - 0; Bacteria - 0; Metazoa - 0; Fungi - 0; Plants - 43; Viruses - 0; Other Eukaryotes - 2 (source: NCBI BLink). [Source:TAIR;Acc:AT2G04790]
AT2G06050	280.904	-0.196477	0.279257	0.97954	-0.0396297	0.826916	1	-0.0297817	0.869477	1	0.60824	0.000729194	0.0193439	OPR3	12-oxophytodienoate reductase 3 [Source:UniProtKB/Swiss-Prot;Acc:Q9FUP0]
AT2G11270	4.33565	0.00903785	0.963899	1	0.103409	0.605551	1	0.14616	0.466262	1	1.20824	9.18228e-09	9.52261e-07	NA	citrate synthase-related [Source:TAIR;Acc:AT2G11270]
AT2G11891	8.2963	0.230651	0.311133	0.989173	0.115299	0.611432	1	0.0535028	0.81331	1	1.06337	3.75635e-06	0.000215629	NA	unknown protein; Has 30201 Blast hits to 17322 proteins in 780 species: Archae - 12; Bacteria - 1396; Metazoa - 17338; Fungi - 3422; Plants - 5037; Viruses - 0; Other Eukaryotes - 2996 (source: NCBI BLink). [Source:TAIR;Acc:AT2G11891]
AT2G14720	837.807	-0.17243	0.14882	0.961711	0.0188047	0.874506	1	0.0983536	0.408285	1	0.358976	0.00243399	0.0493521	VSR4	Vacuolar-sorting receptor 4 [Source:UniProtKB/Swiss-Prot;Acc:Q56ZQ3]
AT2G15220	73.9273	-0.377988	0.0589607	0.961711	-0.05775	0.770647	1	-0.397428	0.0475266	1	1.6074	3.02736e-17	1.03701e-14	NA	Plant basic secretory protein (BSP) family protein [Source:TAIR;Acc:AT2G15220]
AT2G16005	595.509	-0.312879	0.0241115	0.961711	0.141668	0.304243	1	0.307045	0.0257188	1	-0.57498	3.59537e-05	0.00154533	NA	MD-2-related lipid recognition domain-containing protein [Source:TAIR;Acc:AT2G16005]
AT2G17033	293.538	-0.211319	0.200103	0.964725	-0.14955	0.3641	1	-0.172972	0.294073	1	-0.587681	0.000391708	0.0117294	NA	Pentatricopeptide repeat-containing protein At2g17033 [Source:UniProtKB/Swiss-Prot;Acc:Q8GWA9]
AT2G17340	411.287	-0.114067	0.32484	0.991038	-0.0452957	0.695309	1	0.029327	0.799478	1	-0.872944	1.88378e-13	4.30188e-11	NA	Uncharacterized protein At2g17340 [Source:UniProtKB/Swiss-Prot;Acc:Q949P3]
AT2G17500	3063.09	-0.108918	0.436598	0.991038	0.0452563	0.746411	1	0.027854	0.84225	1	-0.505478	0.000309685	0.00972411	NA	Auxin efflux carrier family protein [Source:TAIR;Acc:AT2G17500]
AT2G17740	12.1405	-0.188329	0.389685	0.991038	-0.233	0.286306	1	-0.186107	0.394875	1	1.45311	9.4344e-11	1.39407e-08	NA	Cysteine/Histidine-rich C1 domain family protein [Source:TAIR;Acc:AT2G17740]
AT2G17800	543.284	0.109421	0.399979	0.991038	-0.0189159	0.884564	1	-0.0774553	0.552671	1	-0.525486	6.39814e-05	0.00256926	ARAC1	Rac-like GTP-binding protein ARAC1 [Source:UniProtKB/Swiss-Prot;Acc:Q38902]
AT2G18100	15.8108	-0.360659	0.118491	0.961711	-0.206024	0.372081	1	0.0926372	0.687408	1	-0.766209	0.000928548	0.0235343	NA	Protein of unknown function (DUF726) [Source:TAIR;Acc:AT2G18100]
AT2G18150	32.7772	0.0710552	0.750828	1	-0.139468	0.534859	1	-0.259777	0.248825	1	1.10472	5.03938e-07	3.71109e-05	PER15	Peroxidase 15 [Source:UniProtKB/Swiss-Prot;Acc:Q9SI16]
AT2G18193	55.0813	0.0287076	0.886062	1	0.117814	0.555543	1	0.246876	0.214472	1	1.53185	8.69103e-16	2.84763e-13	NA	P-loop containing nucleoside triphosphate hydrolases superfamily protein [Source:TAIR;Acc:AT2G18193]
AT2G18540	57.7585	-0.854333	7.69082e-06	0.0139151	0.364076	0.0434894	1	0.698069	8.98321e-05	0.211294	-0.900907	2.38603e-06	0.0001454	NA	RmlC-like cupins superfamily protein [Source:TAIR;Acc:AT2G18540]
AT2G18690	402.775	-0.233573	0.224283	0.969061	-0.0536018	0.780069	1	-0.112837	0.556842	1	0.897891	2.60496e-06	0.000157847	NA	unknown protein; FUNCTIONS IN: molecular_function unknown; INVOLVED IN: biological_process unknown; LOCATED IN: membrane; EXPRESSED IN: 17 plant structures; EXPRESSED DURING: 9 growth stages; CONTAINS InterPro DOMAIN/s: Protein of unknown function D /.../(InterPro:IPR010380); BEST Arabidopsis thaliana protein match is: unknown protein (TAIR:AT2G18680.1); Has 213 Blast hits to 211 proteins in 20 s…
AT2G18740	211.478	0.0850123	0.641996	0.997167	-0.10047	0.583592	1	-0.103408	0.572698	1	-0.931316	5.28454e-07	3.86644e-05	NA	Small nuclear ribonucleoprotein family protein [Source:TAIR;Acc:AT2G18740]
AT2G18760	92.4529	-0.289695	0.163488	0.961711	0.0401764	0.846082	1	0.175749	0.395056	1	-0.928955	9.6579e-06	0.00049177	CHR8	Protein CHROMATIN REMODELING 8 [Source:UniProtKB/Swiss-Prot;Acc:Q9ZV43]
AT2G18850	64.0581	-0.205666	0.263119	0.974907	-0.219507	0.233044	1	-0.165728	0.367044	1	-0.722616	0.000117148	0.00435606	NA	SET domain-containing protein [Source:TAIR;Acc:AT2G18850]
AT2G19190	8.26486	-0.153163	0.445505	0.991038	-0.0275134	0.89138	1	-0.240499	0.228734	1	1.30046	4.18377e-10	5.43601e-08	SIRK	Senescence-induced receptor-like serine/threonine-protein kinase [Source:UniProtKB/Swiss-Prot;Acc:O64483]
AT2G19890	2.12505	0.177141	0.265863	0.975913	-0.0934593	0.549336	1	0.014311	0.927433	1	0.584507	0.000344195	0.0105728	NA	BEST Arabidopsis thaliana protein match is: Putative endonuclease or glycosyl hydrolase (TAIR:AT3G62210.1); Has 66 Blast hits to 66 proteins in 10 species: Archae - 0; Bacteria - 0; Metazoa - 0; Fungi - 0; Plants - 66; Viruses - 0; Other Eukaryotes /.../ource: NCBI BLink). [Source:TAIR;Acc:AT2G19890]
AT2G19900	267.674	-0.509852	0.00551975	0.848562	0.0395193	0.828731	1	-0.0953072	0.602346	1	-0.589809	0.00132768	0.0312669	NADP-ME1	NADP-dependent malic enzyme 1 [Source:UniProtKB/Swiss-Prot;Acc:O82191]
AT2G20080	117.994	0.0819965	0.648013	0.997167	0.0278363	0.877016	1	-0.219275	0.225927	1	-0.587979	0.00128322	0.0303463	NA	unknown protein; FUNCTIONS IN: molecular_function unknown; INVOLVED IN: biological_process unknown; LOCATED IN: chloroplast; BEST Arabidopsis thaliana protein match is: unknown protein (TAIR:AT4G28840.1); Has 35333 Blast hits to 34131 proteins in 24 /.../cies: Archae - 798; Bacteria - 22429; Metazoa - 974; Fungi - 991; Plants - 531; Viruses - 0; Other Eukaryotes - 9610 (source: NCBI BLink). [Sour…
AT2G20270	186.893	0.108857	0.421427	0.991038	-0.0189582	0.889239	1	-0.178188	0.193671	1	-1.12632	4.43834e-15	1.30314e-12	GRXS12	Monothiol glutaredoxin-S12, chloroplastic [Source:UniProtKB/Swiss-Prot;Acc:Q8LBS4]
AT2G20800	7.36524	-0.0516917	0.809982	1	-0.0770413	0.719101	1	0.0390189	0.856181	1	1.96747	2.36114e-18	9.04756e-16	NDB4	External alternative NAD(P)H-ubiquinone oxidoreductase B4, mitochondrial [Source:UniProtKB/Swiss-Prot;Acc:Q9SKT7]
AT2G20815	23.5387	-0.186519	0.403952	0.991038	-0.000237747	0.999149	1	-0.123661	0.579845	1	-0.760789	0.000750781	0.0197828	QWRF3	QWRF motif-containing protein 3 [Source:UniProtKB/Swiss-Prot;Acc:Q8S8I1]
AT2G21490	74.8139	-0.751694	0.000147342	0.105019	0.381233	0.0472626	1	0.320326	0.0960092	1	-0.881838	8.92959e-06	0.000458818	LEA	Probable dehydrin LEA [Source:UniProtKB/Swiss-Prot;Acc:Q96261]
AT2G21630	81.3074	-0.582984	0.00536584	0.8414	-0.05138	0.8046	1	-0.0865505	0.677052	1	-0.742993	0.000396603	0.0118447	NA	Sec23/Sec24 protein transport family protein [Source:TAIR;Acc:AT2G21630]
AT2G21640	13.9102	0.507639	0.0286259	0.961711	0.452947	0.0508053	1	0.584932	0.0116766	1	1.58535	6.54916e-12	1.16585e-09	NA	Encodes a protein of unknown function that is a marker for oxidative stress response. [Source:TAIR;Acc:AT2G21640]
AT2G21720	35.1452	-0.434457	0.0436339	0.961711	0.177645	0.402459	1	0.216224	0.307852	1	-0.950074	1.32188e-05	0.000649664	NA	Plant protein of unknown function (DUF639) [Source:TAIR;Acc:AT2G21720]
AT2G21850	105.785	0.0206837	0.904641	1	-0.144409	0.406227	1	-0.287507	0.100371	1	0.603179	0.00036358	0.0110038	NA	Cysteine/Histidine-rich C1 domain family protein [Source:TAIR;Acc:AT2G21850]
AT2G21860	522.892	-0.116232	0.372439	0.991038	-0.051824	0.690556	1	-0.0325499	0.802525	1	-1.99071	1.5327e-47	3.46512e-44	NA	violaxanthin de-epoxidase-related [Source:TAIR;Acc:AT2G21860]
AT2G22080	270.109	0.159715	0.280916	0.979881	-0.0033732	0.981898	1	-0.0997347	0.5034	1	-0.866593	1.23393e-08	1.25661e-06	NA	unknown protein; Has 96314 Blast hits to 34847 proteins in 1702 species: Archae - 612; Bacteria - 27969; Metazoa - 24311; Fungi - 12153; Plants - 4409; Viruses - 1572; Other Eukaryotes - 25288 (source: NCBI BLink). [Source:TAIR;Acc:AT2G22080]
AT2G22122	840.466	0.422714	0.0664977	0.961711	0.00515906	0.982134	1	-0.180059	0.43448	1	-0.744744	0.00122908	0.0293423	NA	unknown protein; Has 35333 Blast hits to 34131 proteins in 2444 species: Archae - 798; Bacteria - 22429; Metazoa - 974; Fungi - 991; Plants - 531; Viruses - 0; Other Eukaryotes - 9610 (source: NCBI BLink). [Source:TAIR;Acc:AT2G22122]
AT2G22500	214.384	-0.010939	0.95213	1	0.040287	0.824887	1	-0.0639976	0.725701	1	0.757155	2.68346e-05	0.00119424	PUMP5	Mitochondrial uncoupling protein 5 [Source:UniProtKB/Swiss-Prot;Acc:Q9SJY5]
AT2G22880	11.7594	-0.00129486	0.995423	1	-0.125842	0.576177	1	-0.0257372	0.90913	1	0.811182	0.000372681	0.0112641	NA	VQ motif-containing protein [Source:TAIR;Acc:AT2G22880]
AT2G23170	116.229	-0.00765752	0.963289	1	0.1222	0.460474	1	0.148096	0.370724	1	0.956024	2.4891e-09	2.93092e-07	GH3.3	Indole-3-acetic acid-amido synthetase GH3.3 [Source:UniProtKB/Swiss-Prot;Acc:O22190]
AT2G23270	9.3703	-0.314537	0.130225	0.961711	-0.316235	0.12786	1	-0.441994	0.0325469	1	1.01566	2.04123e-06	0.000126654	NA	unknown protein; FUNCTIONS IN: molecular_function unknown; INVOLVED IN: biological_process unknown; LOCATED IN: endomembrane system; EXPRESSED IN: stem, sperm cell, root, stamen; EXPRESSED DURING: 4 anthesis; BEST Arabidopsis thaliana protein match /.../known protein (TAIR:AT4G37290.1); Has 36 Blast hits to 35 proteins in 6 species: Archae - 0; Bacteria - 0; Metazoa - 0; Fungi - 0; Plants - 36; V…
AT2G23590	58.8563	0.296128	0.151026	0.961711	0.0159357	0.93889	1	-0.0469596	0.821626	1	0.962085	2.15293e-06	0.000132988	MES8	Methylesterase 8 [Source:UniProtKB/Swiss-Prot;Acc:O80475]
AT2G23640	15.3406	-0.410918	0.0722767	0.961711	0.0636134	0.779286	1	-0.162346	0.476259	1	-0.868407	0.000156812	0.00545416	RTNLB13	Reticulon-like protein B13 [Source:UniProtKB/Swiss-Prot;Acc:O64837]
AT2G23830	1.95832	-0.0317561	0.836626	1	-0.0629356	0.681288	1	0.128832	0.406545	1	0.547031	0.000636779	0.0173033	PVA31	Vesicle-associated protein 3-1 [Source:UniProtKB/Swiss-Prot;Acc:O82213]
AT2G24180	616.703	-0.0666414	0.668827	0.998334	-0.0512076	0.742336	1	-0.206064	0.186582	1	0.485616	0.00173151	0.0382285	CYP71B6	Cytochrome P450 71B6 [Source:UniProtKB/Swiss-Prot;Acc:O65787]
AT2G24720	1.60941	-0.0337063	0.818866	1	0.0497887	0.736004	1	0.0954214	0.519386	1	0.778606	6.32305e-07	4.46723e-05	GLR2.2	Glutamate receptor 2.2 [Source:UniProtKB/Swiss-Prot;Acc:Q9SHV1]
AT2G25000	39.8135	0.0163018	0.935851	1	0.18967	0.346103	1	0.00168478	0.993381	1	0.888741	5.35592e-06	0.000291074	WRKY60	Probable WRKY transcription factor 60 [Source:UniProtKB/Swiss-Prot;Acc:Q9SK33]
AT2G25470	17.158	-0.460463	0.046103	0.961711	-0.0309385	0.893729	1	-0.191357	0.408149	1	1.07316	3.75786e-06	0.000215629	AtRLP21	receptor like protein 21 [Source:TAIR;Acc:AT2G25470]
AT2G25510	554.116	-0.0576583	0.762134	1	0.00643783	0.97303	1	0.0187696	0.921479	1	1.03955	4.2196e-08	3.86222e-06	NA	unknown protein; Has 2 Blast hits to 2 proteins in 1 species: Archae - 0; Bacteria - 0; Metazoa - 0; Fungi - 0; Plants - 2; Viruses - 0; Other Eukaryotes - 0 (source: NCBI BLink). [Source:TAIR;Acc:AT2G25510]
AT2G25625	37.8385	0.0499356	0.810605	1	-0.20036	0.341132	1	-0.229134	0.276993	1	0.714894	0.000450079	0.0131392	NA	unknown protein; FUNCTIONS IN: molecular_function unknown; INVOLVED IN: biological_process unknown; LOCATED IN: chloroplast; EXPRESSED IN: 10 plant structures; EXPRESSED DURING: LP.06 six leaves visible, LP.04 four leaves visible, 4 anthesis, petal /.../entiation and expansion stage; Has 24 Blast hits to 24 proteins in 9 species: Archae - 0; Bacteria - 0; Metazoa - 0; Fungi - 0; Plants - 24; Viru…
AT2G25890	111.148	-0.204986	0.292474	0.982761	0.0854847	0.659178	1	-0.0116145	0.952295	1	-1.30252	6.37438e-11	9.60188e-09	NA	Oleosin family protein [Source:TAIR;Acc:AT2G25890]
AT2G26440	76.8391	0.0477519	0.829161	1	-0.102711	0.643024	1	0.00998831	0.964016	1	0.741875	0.000748569	0.0197475	PME12	Probable pectinesterase/pectinesterase inhibitor 12 [Source:UniProtKB/Swiss-Prot;Acc:O48711]
AT2G26530	92.8419	0.134928	0.493579	0.992544	-0.0125501	0.949403	1	-0.127924	0.518996	1	0.834094	1.78825e-05	0.000849342	AR781	Protein of unknown function (DUF1645) [Source:TAIR;Acc:AT2G26530]
AT2G26560	34.7527	-0.306144	0.152107	0.961711	-0.25594	0.231412	1	-0.288716	0.176855	1	1.05322	1.03048e-06	6.91311e-05	PLP2	Patatin-like protein 2 [Source:UniProtKB/Swiss-Prot;Acc:O48723]
AT2G26820	2.74345	-0.0980297	0.576496	0.993131	-0.0507673	0.772531	1	-0.00904075	0.959027	1	0.617562	0.000727106	0.0193166	PP2A3	Putative protein PHLOEM PROTEIN 2-LIKE A3 [Source:UniProtKB/Swiss-Prot;Acc:O81025]
AT2G26870	82.4713	-0.0215682	0.896144	1	0.0706183	0.668	1	0.0302004	0.854876	1	0.595505	0.000194602	0.00650823	NPC2	Non-specific phospholipase C2 [Source:UniProtKB/Swiss-Prot;Acc:O81020]
AT2G27380	194.242	-0.756862	0.00111396	0.3967	0.0510591	0.825951	1	-0.350745	0.130879	1	-0.91075	8.74679e-05	0.00332908	EPR1	Proline-rich extensin-like protein EPR1 [Source:UniProtKB/Swiss-Prot;Acc:Q9ZQI0]
AT2G27389	25.3177	-0.292269	0.202776	0.965355	-0.134353	0.557632	1	-0.240505	0.294534	1	1.16514	2.30595e-07	1.77323e-05	NA	unknown protein; LOCATED IN: endomembrane system. [Source:TAIR;Acc:AT2G27389]
AT2G27550	92.5901	-0.328663	0.140186	0.961711	-0.0911502	0.681944	1	0.070636	0.750556	1	0.675295	0.00228417	0.0469887	CEN	Protein CENTRORADIALIS-like [Source:UniProtKB/Swiss-Prot;Acc:Q9ZNV5]
AT2G27660	96.746	-0.259838	0.171579	0.961711	-0.0162573	0.931361	1	-0.203454	0.283944	1	1.06569	7.02666e-09	7.4233e-07	NA	Cysteine/Histidine-rich C1 domain family protein [Source:TAIR;Acc:AT2G27660]
AT2G28190	11383.9	0.205303	0.338006	0.991038	0.0080972	0.969857	1	0.0646187	0.762987	1	-0.934558	1.29514e-05	0.000643528	CSD2	Superoxide dismutase [Cu-Zn] 2, chloroplastic [Source:UniProtKB/Swiss-Prot;Acc:O78310]
AT2G28490	286.736	-0.772147	6.28755e-05	0.0642998	0.127469	0.505985	1	0.0165857	0.931085	1	-1.48347	2.34206e-14	6.30347e-12	NA	RmlC-like cupins superfamily protein [Source:TAIR;Acc:AT2G28490]
AT2G28630	123.015	0.159555	0.442743	0.991038	-0.0951902	0.647908	1	-0.407074	0.0517765	1	0.66458	0.00131374	0.0309709	KCS12	3-ketoacyl-CoA synthase 12 [Source:UniProtKB/Swiss-Prot;Acc:Q9SIB2]
AT2G28960	32.4186	-0.116913	0.594699	0.99401	-0.146592	0.505319	1	-0.194437	0.377614	1	0.871982	4.9026e-05	0.00203199	NA	Probable LRR receptor-like serine/threonine-protein kinase At2g28960 [Source:UniProtKB/Swiss-Prot;Acc:C0LGL4]
AT2G29110	2.07987	0.0154936	0.925894	1	0.217354	0.197149	1	0.057269	0.730754	1	0.696254	6.73507e-05	0.00269022	GLR2.8	Glutamate receptor 2.8 [Source:UniProtKB/Swiss-Prot;Acc:Q9C5V5]
AT2G29220	1.94576	-0.283825	0.0731314	0.961711	-0.1599	0.315684	1	-0.279782	0.0762499	1	0.531723	0.00148924	0.0340432	LECRK31	Probable inactive L-type lectin-domain containing receptor kinase III.1 [Source:UniProtKB/Swiss-Prot;Acc:Q9ZW09]
AT2G29310	742.116	0.183996	0.347544	0.991038	-0.0605576	0.757331	1	-0.125548	0.521873	1	-0.60139	0.00218462	0.0453535	NA	Tropinone reductase homolog At2g29310 [Source:UniProtKB/Swiss-Prot;Acc:Q9ZW14]
AT2G29380	25.6107	-0.539006	0.0181399	0.961711	-0.130112	0.566651	1	-0.0161366	0.943276	1	-0.723395	0.00154356	0.0350721	HAI3	Probable protein phosphatase 2C 24 [Source:UniProtKB/Swiss-Prot;Acc:Q9ZW21]
AT2G29640	32.4648	-0.0661268	0.744024	1	-0.306916	0.134112	1	-0.0907405	0.654991	1	-0.815504	9.36492e-05	0.0035405	JOSL	Josephin-like protein [Source:UniProtKB/Swiss-Prot;Acc:O82391]
AT2G30210	424.949	-0.264226	0.162151	0.961711	0.174112	0.355555	1	0.304189	0.106275	1	0.582726	0.00193927	0.041676	LAC3	Laccase-3 [Source:UniProtKB/Swiss-Prot;Acc:Q56YT0]
AT2G30695	137.791	0.03982	0.784714	1	-0.0722877	0.621766	1	-0.00610371	0.966694	1	-1.86164	3.72959e-30	3.12291e-27	NA	FUNCTIONS IN: molecular_function unknown; INVOLVED IN: protein folding, protein transport; LOCATED IN: chloroplast stroma, chloroplast; EXPRESSED IN: 23 plant structures; EXPRESSED DURING: 13 growth stages; CONTAINS InterPro DOMAIN/s: Trigger factor /.../some-binding, bacterial (InterPro:IPR008881); Has 253 Blast hits to 253 proteins in 72 species: Archae - 0; Bacteria - 138; Metazoa - 0; Fungi -…
AT2G30710	218.572	-0.130982	0.319132	0.989391	-0.0777492	0.553639	1	-0.0848733	0.518186	1	-0.673414	5.55551e-07	3.98727e-05	NA	Ypt/Rab-GAP domain of gyp1p superfamily protein [Source:TAIR;Acc:AT2G30710]
AT2G30750	90.2055	-0.229523	0.252064	0.971279	-0.20756	0.300383	1	-0.282657	0.158292	1	1.29809	1.1183e-10	1.62068e-08	CYP71A12	cytochrome P450, family 71, subfamily A, polypeptide 12 [Source:TAIR;Acc:AT2G30750]
AT2G30770	4.4068	-0.0141085	0.937618	1	0.194741	0.284122	1	0.109682	0.54456	1	1.02312	5.10566e-08	4.56241e-06	CYP71A13	cytochrome P450, family 71, subfamily A, polypeptide 13 [Source:TAIR;Acc:AT2G30770]
AT2G31290	48.0768	-0.253358	0.226002	0.969061	-0.0948534	0.649293	1	-0.137045	0.511656	1	-1.69602	5.98008e-15	1.71136e-12	NA	Ubiquitin carboxyl-terminal hydrolase family protein [Source:TAIR;Acc:AT2G31290]
AT2G31440	315.827	-0.567671	0.000247129	0.1571	-0.0635969	0.678455	1	0.0247604	0.871613	1	-1.92344	9.83547e-33	9.66784e-30	NA	Gamma-secretase subunit APH1-like [Source:UniProtKB/Swiss-Prot;Acc:Q8L9G7]
AT2G31865	58.2179	-0.156235	0.412011	0.991038	-0.137356	0.471017	1	-0.1372	0.471721	1	0.746386	4.70134e-05	0.00195742	PARG2	Probable poly(ADP-ribose) glycohydrolase 2 [Source:UniProtKB/Swiss-Prot;Acc:Q8VYA1]
AT2G31910	10.9264	0.0390674	0.862592	1	0.138403	0.540342	1	0.0738699	0.743377	1	0.996532	1.35655e-05	0.000659545	CHX21	Cation/H(+) antiporter 21 [Source:UniProtKB/Swiss-Prot;Acc:Q9SKA9]
AT2G31980	119.586	-0.247159	0.151249	0.961711	0.433373	0.0102925	1	0.423891	0.0121229	1	-0.883471	5.30167e-07	3.86646e-05	CYS2	Cysteine proteinase inhibitor 2 [Source:UniProtKB/Swiss-Prot;Acc:Q8L5T9]
AT2G32020	24.0812	0.318531	0.157044	0.961711	0.0906393	0.688705	1	-0.181377	0.425198	1	0.951878	1.82628e-05	0.000863777	NA	Acyl-CoA N-acyltransferases (NAT) superfamily protein [Source:TAIR;Acc:AT2G32020]
AT2G32270	128.802	-0.0764155	0.703054	1	0.190743	0.339486	1	0.0782948	0.695496	1	0.756118	0.000136844	0.00490296	ZIP3	Zinc transporter 3 [Source:UniProtKB/Swiss-Prot;Acc:Q9SLG3]
AT2G32460	18.7518	-0.51323	0.0223941	0.961711	-0.0930398	0.676267	1	-0.375894	0.0937646	1	-1.10882	1.04359e-06	6.95975e-05	MYB101	myb domain protein 101 [Source:TAIR;Acc:AT2G32460]
AT2G32870	436.481	0.0729528	0.621122	0.997167	0.0769993	0.601866	1	-0.0774125	0.601009	1	0.537496	0.000242049	0.00790461	NA	TRAF-like family protein [Source:TAIR;Acc:AT2G32870]
AT2G33050	227.538	0.0836141	0.563063	0.992544	0.103834	0.472528	1	0.0250355	0.862908	1	0.437492	0.00217983	0.0452955	AtRLP26	receptor like protein 26 [Source:TAIR;Acc:AT2G33050]
AT2G33070	67.3074	-0.718283	0.00147286	0.44991	0.139908	0.533505	1	-0.429727	0.0566357	1	-0.736958	0.00109921	0.0268368	NSP2	Nitrile-specifier protein 2 [Source:UniProtKB/Swiss-Prot;Acc:O49326]
AT2G33110	58.9447	-0.279674	0.17419	0.961711	-0.0196354	0.923568	1	-0.0837139	0.683002	1	-1.67508	4.9077e-15	1.42248e-12	VAMP723	Vesicle-associated membrane protein 723 [Source:UniProtKB/Swiss-Prot;Acc:Q8VY69]
AT2G33600	133.138	-0.144919	0.330471	0.991038	-0.00275776	0.985143	1	-0.125278	0.400394	1	-1.53877	1.93799e-21	9.73648e-19	NA	NAD(P)-binding Rossmann-fold superfamily protein [Source:TAIR;Acc:AT2G33600]
AT2G33845	211.442	0.0114434	0.934973	1	-0.191735	0.174883	1	-0.0961497	0.494918	1	-0.541696	0.000150346	0.0052698	NA	Nucleic acid-binding, OB-fold-like protein [Source:TAIR;Acc:AT2G33845]
AT2G34470	300.265	-0.0965257	0.40976	0.991038	0.100417	0.387599	1	0.0368254	0.752055	1	-0.451106	0.000144341	0.00512288	UREG	Urease accessory protein G [Source:UniProtKB/Swiss-Prot;Acc:O64700]
AT2G34510	455.803	-0.0219425	0.838899	1	-0.0128287	0.905377	1	-0.147334	0.174228	1	-0.596573	5.78231e-08	5.00868e-06	NA	Protein of unknown function, DUF642 [Source:TAIR;Acc:AT2G34510]
AT2G34930	60.4929	-0.026987	0.906302	1	0.174217	0.44689	1	0.222401	0.331468	1	1.12327	8.45753e-07	5.77667e-05	NA	disease resistance family protein / LRR family protein [Source:TAIR;Acc:AT2G34930]
AT2G35300	195.165	-0.363575	0.0467279	0.961711	0.17589	0.332521	1	0.0261192	0.885792	1	-1.08487	4.56636e-09	5.03591e-07	LEA18	Late embryogenesis abundant protein, group 1 protein [Source:TAIR;Acc:AT2G35300]
AT2G35430	61.755	0.0690458	0.715403	1	0.0345631	0.855436	1	-0.0759558	0.69013	1	-0.621199	0.00136192	0.0316773	NA	Zinc finger CCCH domain-containing protein 28 [Source:UniProtKB/Swiss-Prot;Acc:Q5PP65]
AT2G35660	360.931	0.0650365	0.624563	0.997167	-0.0421103	0.751971	1	-0.133891	0.316218	1	-0.585573	1.45087e-05	0.000699386	CTF2A	FAD/NAD(P)-binding oxidoreductase family protein [Source:TAIR;Acc:AT2G35660]
AT2G35840	661.065	-0.455993	0.000116455	0.0855979	-0.0120278	0.918373	1	0.0614275	0.600328	1	-1.64399	3.9701e-41	6.90431e-38	SPP2	Probable sucrose-phosphatase 2 [Source:UniProtKB/Swiss-Prot;Acc:Q9SJ66]
AT2G35930	132.876	-0.0399926	0.821843	1	0.0844189	0.633528	1	0.0386229	0.827576	1	0.651946	0.000188683	0.00633839	PUB23	E3 ubiquitin-protein ligase PUB23 [Source:UniProtKB/Swiss-Prot;Acc:Q84TG3]
AT2G36080	128.337	-0.127628	0.536843	0.992544	0.0864047	0.675085	1	0.216269	0.293449	1	0.625625	0.00226645	0.0467091	ARF31	B3 domain-containing protein At2g36080 [Source:UniProtKB/Swiss-Prot;Acc:Q8GYJ2]
AT2G36270	43.7631	-0.725821	0.000339734	0.199772	0.0938084	0.633033	1	0.14014	0.475123	1	-0.645978	0.00134441	0.0314641	ABI5	Protein ABSCISIC ACID-INSENSITIVE 5 [Source:UniProtKB/Swiss-Prot;Acc:Q9SJN0]
AT2G36640	156.409	-0.754145	1.1903e-05	0.0164688	0.439615	0.00838425	1	0.693586	2.94834e-05	0.086685	-0.852194	7.73016e-07	5.32815e-05	ATECP63	embryonic cell protein 63 [Source:TAIR;Acc:AT2G36640]
AT2G36690	51.2306	-0.2322	0.258625	0.971793	-0.0635928	0.755887	1	-0.168238	0.412647	1	1.09268	3.34743e-08	3.10159e-06	NA	2-oxoglutarate (2OG) and Fe(II)-dependent oxygenase superfamily protein [Source:TAIR;Acc:AT2G36690]
AT2G37025	53.5059	-0.178537	0.363768	0.991038	-0.0348827	0.858598	1	-0.184417	0.348767	1	-0.687953	0.000574792	0.0159251	TRFL8	TRF-like 8 [Source:TAIR;Acc:AT2G37025]
AT2G37130	1169.7	-0.0776141	0.517307	0.992544	0.186485	0.118607	1	0.0594529	0.619336	1	0.554131	3.2224e-06	0.000188248	PER21	Peroxidase 21 [Source:UniProtKB/Swiss-Prot;Acc:Q42580]
AT2G37430	5.91235	0.20099	0.354836	0.991038	0.335901	0.123201	1	-0.0578707	0.787557	1	0.790759	0.000344123	0.0105728	ZAT11	Zinc finger protein ZAT11 [Source:UniProtKB/Swiss-Prot;Acc:Q9SLD4]
AT2G37710	687.243	-0.111129	0.36155	0.991038	-0.0663186	0.585776	1	-0.211973	0.0824443	1	0.458076	0.000145585	0.00515085	LECRK41	L-type lectin-domain containing receptor kinase IV.1 [Source:UniProtKB/Swiss-Prot;Acc:O80939]
AT2G37770	44.0139	-0.249749	0.234363	0.970468	0.0193171	0.926274	1	-0.0203352	0.922488	1	-1.24361	7.97411e-09	8.30778e-07	AKR4C9	Aldo-keto reductase family 4 member C9 [Source:UniProtKB/Swiss-Prot;Acc:Q0PGJ6]
AT2G38240	11.6875	0.00541375	0.978034	1	0.108097	0.583265	1	0.0356276	0.856243	1	1.18597	3.40369e-09	3.90612e-07	NA	2-oxoglutarate (2OG) and Fe(II)-dependent oxygenase superfamily protein [Source:TAIR;Acc:AT2G38240]
AT2G38255	6.2808	0.234554	0.280188	0.97954	-0.0508806	0.812795	1	-0.0207399	0.923156	1	0.873953	7.53123e-05	0.00296115	NA	Protein of Unknown Function (DUF239) [Source:TAIR;Acc:AT2G38255]
AT2G38380	437.487	0.119897	0.442726	0.991038	0.102995	0.509726	1	0.136924	0.380632	1	0.501942	0.00123449	0.0294403	PER22	Peroxidase 22 [Source:UniProtKB/Swiss-Prot;Acc:P24102]
AT2G38450	177.785	0.142204	0.448744	0.991038	0.016414	0.930438	1	-0.0192855	0.918359	1	-0.597983	0.00161685	0.0362277	NA	CONTAINS InterPro DOMAIN/s: Sel1-like (InterPro:IPR006597); BEST Arabidopsis thaliana protein match is: unknown protein (TAIR:AT5G05360.1); Has 88 Blast hits to 88 proteins in 25 species: Archae - 0; Bacteria - 16; Metazoa - 0; Fungi - 0; Plants - 7 /.../uses - 0; Other Eukaryotes - 2 (source: NCBI BLink). [Source:TAIR;Acc:AT2G38450]
AT2G38465	11.1984	-0.29974	0.194296	0.964296	0.107649	0.642067	1	-0.0884474	0.702152	1	-0.752336	0.0010543	0.0258241	NA	unknown protein; FUNCTIONS IN: molecular_function unknown; INVOLVED IN: biological_process unknown; LOCATED IN: plasma membrane; EXPRESSED IN: 21 plant structures; EXPRESSED DURING: 11 growth stages; Has 16 Blast hits to 16 proteins in 8 species: Ar /.../ 0; Bacteria - 0; Metazoa - 0; Fungi - 0; Plants - 16; Viruses - 0; Other Eukaryotes - 0 (source: NCBI BLink). [Source:TAIR;Acc:AT2G38465]
AT2G38750	527.881	-0.00775189	0.962765	1	-0.0427116	0.797053	1	-0.119365	0.472647	1	-0.688996	3.70155e-05	0.00158494	ANN4	Annexin D4 [Source:UniProtKB/Swiss-Prot;Acc:Q9ZVJ6]
AT2G38823	1.79281	-0.0686558	0.651536	0.997167	-0.0204864	0.892873	1	0.0137666	0.928022	1	0.567174	0.000356816	0.0108572	NA	unknown protein; BEST Arabidopsis thaliana protein match is: unknown protein (TAIR:AT3G54520.1); Has 35333 Blast hits to 34131 proteins in 2444 species: Archae - 798; Bacteria - 22429; Metazoa - 974; Fungi - 991; Plants - 531; Viruses - 0; Other Euk /.../s - 9610 (source: NCBI BLink). [Source:TAIR;Acc:AT2G38823]
AT2G38860	361.88	-0.231095	0.219997	0.968388	-0.0546551	0.77142	1	-0.0487741	0.795441	1	0.795652	2.11585e-05	0.000976226	DJ1E	DJ-1 protein homolog E [Source:UniProtKB/Swiss-Prot;Acc:Q9ZV19]
AT2G38870	312.847	0.0908151	0.61962	0.997167	0.0559175	0.759951	1	-0.27231	0.138278	1	0.744112	4.29198e-05	0.00180695	NA	Serine protease inhibitor, potato inhibitor I-type family protein [Source:TAIR;Acc:AT2G38870]
AT2G38905	57.3393	-0.365751	0.110469	0.961711	0.0493618	0.829154	1	0.0965977	0.672774	1	-0.97921	2.02667e-05	0.000942776	NA	Low temperature and salt responsive protein family [Source:TAIR;Acc:AT2G38905]
AT2G38940	732.642	0.158362	0.370924	0.991038	-0.01948	0.912434	1	-0.0466858	0.792166	1	0.667807	0.000155716	0.00542438	PHT1-4	Inorganic phosphate transporter 1-4 [Source:UniProtKB/Swiss-Prot;Acc:Q96303]
AT2G39080	592.603	0.104547	0.391288	0.991038	-0.0906914	0.458664	1	-0.156918	0.20045	1	-0.794275	1.61822e-10	2.25832e-08	NA	NAD(P)-binding Rossmann-fold superfamily protein [Source:TAIR;Acc:AT2G39080]
AT2G39200	121.854	-0.00442586	0.981812	1	0.0133481	0.945173	1	-0.101047	0.603641	1	1.27248	2.22671e-11	3.62169e-09	MLO12	MLO-like protein 12 [Source:UniProtKB/Swiss-Prot;Acc:O80961]
AT2G39210	425.441	-0.24621	0.16882	0.961711	-0.0398692	0.823344	1	-0.0890578	0.618185	1	0.853184	1.53597e-06	9.83716e-05	NA	Major facilitator superfamily protein [Source:TAIR;Acc:AT2G39210]
AT2G39330	1.55425	0.0416818	0.781514	1	0.0132086	0.929595	1	0.0541375	0.717908	1	0.499471	0.00132944	0.0312758	JAL23	Jacalin-related lectin 23 [Source:UniProtKB/Swiss-Prot;Acc:O80948]
AT2G39440	76.4636	0.153859	0.432258	0.991038	-0.0461425	0.814677	1	-0.244509	0.216619	1	-1.73647	5.73642e-17	1.93566e-14	NA	CONTAINS InterPro DOMAIN/s: Ribonuclease H2, subunit C (InterPro:IPR013924); Has 30201 Blast hits to 17322 proteins in 780 species: Archae - 12; Bacteria - 1396; Metazoa - 17338; Fungi - 3422; Plants - 5037; Viruses - 0; Other Eukaryotes - 2996 (sou /.../CBI BLink). [Source:TAIR;Acc:AT2G39440]
AT2G39470	1631.75	-0.122812	0.40516	0.991038	-0.0371124	0.801313	1	-0.208203	0.158318	1	-2.01814	1.85071e-41	3.48674e-38	PNSL1	Photosynthetic NDH subunit of lumenal location 1, chloroplastic [Source:UniProtKB/Swiss-Prot;Acc:O80634]
AT2G39518	78.1133	-0.00734267	0.970856	1	-0.0127815	0.949317	1	-0.0937497	0.64183	1	1.10413	1.92377e-08	1.85075e-06	NA	CASP-like protein 4D2 [Source:UniProtKB/Swiss-Prot;Acc:Q56X75]
AT2G39530	30.4802	-0.12718	0.582931	0.993131	-0.212953	0.358039	1	-0.108218	0.640338	1	1.09371	2.04479e-06	0.000126654	NA	CASP-like protein 4D1 [Source:UniProtKB/Swiss-Prot;Acc:Q8GWD5]
AT2G39660	276.201	-0.0883188	0.520891	0.992544	-0.0812829	0.554654	1	-0.260591	0.0598405	1	0.428592	0.00155014	0.0351862	BIK1	Serine/threonine-protein kinase BIK1 [Source:UniProtKB/Swiss-Prot;Acc:O48814]
AT2G40100	268.426	0.238043	0.199549	0.964725	0.136764	0.461536	1	0.061687	0.740026	1	0.606208	0.00104115	0.0256129	LHCB4.3	Chlorophyll a-b binding protein CP29.3, chloroplastic [Source:UniProtKB/Swiss-Prot;Acc:Q9S7W1]
AT2G40170	204.324	-0.246686	0.235947	0.971279	0.226057	0.276146	1	0.0958753	0.644406	1	-0.901339	1.62642e-05	0.000779029	EM6	Em-like protein GEA6 [Source:UniProtKB/Swiss-Prot;Acc:Q02973]
AT2G40280	123.58	-0.370958	0.0249881	0.961711	-0.106371	0.51674	1	0.0316257	0.846523	1	-0.843083	5.44673e-07	3.94675e-05	NA	Probable methyltransferase PMT23 [Source:UniProtKB/Swiss-Prot;Acc:Q9SIZ3]
AT2G40815	111.902	-0.336165	0.0657657	0.961711	0.076655	0.671799	1	0.0800012	0.658405	1	-0.597544	0.00114328	0.0277034	NA	Calcium-dependent lipid-binding (CaLB domain) family protein [Source:TAIR;Acc:AT2G40815]
AT2G41040	439.178	0.0552936	0.654058	0.997167	-0.00234023	0.984889	1	-0.0463343	0.708027	1	-0.855326	1.38246e-11	2.31515e-09	NA	Uncharacterized methyltransferase At2g41040, chloroplastic [Source:UniProtKB/Swiss-Prot;Acc:Q0WPT7]
AT2G41240	8.24207	0.0818608	0.714622	1	-0.11238	0.61361	1	0.124666	0.577621	1	0.697388	0.00207489	0.0436937	BHLH100	Transcription factor bHLH100 [Source:UniProtKB/Swiss-Prot;Acc:Q9ZVB5]
AT2G41260	957.06	-0.751903	0.000558323	0.268007	0.0338783	0.876349	1	-0.185608	0.394024	1	-0.998271	4.62774e-06	0.000257061	M17	glycine-rich protein / late embryogenesis abundant protein (M17) [Source:TAIR;Acc:AT2G41260]
AT2G41380	188.228	-0.298858	0.0815718	0.961711	-0.0157542	0.926376	1	-0.0965452	0.571974	1	0.546175	0.00119338	0.0286716	NA	S-adenosyl-L-methionine-dependent methyltransferases superfamily protein [Source:TAIR;Acc:AT2G41380]
AT2G41730	28.2865	0.45059	0.0446021	0.961711	-0.0869919	0.701081	1	-0.239498	0.291939	1	1.23226	2.58797e-08	2.43787e-06	NA	unknown protein; BEST Arabidopsis thaliana protein match is: unknown protein (TAIR:AT5G24640.1); Has 25 Blast hits to 25 proteins in 5 species: Archae - 0; Bacteria - 0; Metazoa - 0; Fungi - 0; Plants - 25; Viruses - 0; Other Eukaryotes - 0 (source: /.../BLink). [Source:TAIR;Acc:AT2G41730]
AT2G41835	34.1657	-0.160124	0.447416	0.991038	-0.103883	0.621777	1	-0.0812988	0.69932	1	-0.911849	2.34586e-05	0.00106711	SAP11	Zinc finger AN1 and C2H2 domain-containing stress-associated protein 11 [Source:UniProtKB/Swiss-Prot;Acc:Q8VZ42]
AT2G42060	36.8272	-0.305792	0.140025	0.961711	-0.204897	0.32144	1	-0.378678	0.0691145	1	1.08906	2.97231e-08	2.76535e-06	NA	Cysteine/Histidine-rich C1 domain family protein [Source:TAIR;Acc:AT2G42060]
AT2G42220	2298.88	0.0878102	0.492165	0.992544	-0.0515192	0.687109	1	-0.0740066	0.562919	1	-0.509312	7.05994e-05	0.00280521	STR9	Rhodanese-like domain-containing protein 9, chloroplastic [Source:UniProtKB/Swiss-Prot;Acc:O48529]
AT2G42350	71.6353	0.21537	0.210307	0.968388	0.180482	0.295581	1	0.178869	0.300225	1	0.571541	0.000690539	0.0185412	ATL40	RING-H2 finger protein ATL40 [Source:UniProtKB/Swiss-Prot;Acc:Q9SLC4]
AT2G42560	183.251	-0.874785	2.48151e-06	0.00486396	0.265448	0.145444	1	0.381223	0.0363277	1	-0.786647	2.14718e-05	0.000986657	NA	late embryogenesis abundant domain-containing protein / LEA domain-containing protein [Source:TAIR;Acc:AT2G42560]
AT2G43000	23.0809	-0.281202	0.222759	0.968485	0.0882494	0.701035	1	-0.179139	0.4371	1	1.46594	8.64407e-11	1.28569e-08	JUB1	Transcription factor JUNGBRUNNEN 1 [Source:UniProtKB/Swiss-Prot;Acc:Q9SK55]
AT2G43140	28.4368	0.0496329	0.828004	1	0.128365	0.573925	1	-0.261958	0.253442	1	1.053	3.0412e-06	0.000179518	BHLH129	Transcription factor bHLH129 [Source:UniProtKB/Swiss-Prot;Acc:Q9ZW81]
AT2G43235	292.027	-0.218946	0.0784061	0.961711	-0.0415372	0.736928	1	-0.162821	0.189992	1	-0.394652	0.00158536	0.0357261	NA	unknown protein; FUNCTIONS IN: molecular_function unknown; INVOLVED IN: biological_process unknown; LOCATED IN: chloroplast; EXPRESSED IN: 22 plant structures; EXPRESSED DURING: 13 growth stages; Has 41 Blast hits to 41 proteins in 16 species: Archa /.../ Bacteria - 0; Metazoa - 0; Fungi - 0; Plants - 40; Viruses - 0; Other Eukaryotes - 1 (source: NCBI BLink). [Source:TAIR;Acc:AT2G43235]
AT2G43350	79.9982	0.111995	0.476496	0.992544	0.00510838	0.974305	1	0.179992	0.251748	1	-0.613521	0.00019133	0.0064178	GPX3	Probable glutathione peroxidase 3, mitochondrial [Source:UniProtKB/Swiss-Prot;Acc:O22850]
AT2G43570	112.702	-0.407102	0.0416003	0.961711	-0.177105	0.373044	1	-0.282775	0.156003	1	1.42355	2.25556e-13	4.99939e-11	CHI	chitinase, putative [Source:TAIR;Acc:AT2G43570]
AT2G43610	783.805	0.168241	0.22928	0.969215	0.0871613	0.533753	1	0.137217	0.327022	1	0.755626	5.55247e-08	4.88444e-06	NA	Chitinase family protein [Source:TAIR;Acc:AT2G43610]
AT2G43620	117.533	-0.139469	0.532994	0.992544	-0.00431219	0.984607	1	-0.0552133	0.804958	1	1.63033	2.0102e-13	4.54466e-11	NA	Chitinase family protein [Source:TAIR;Acc:AT2G43620]
AT2G43900	219.511	-0.138027	0.430364	0.991038	0.00961906	0.956057	1	-0.0207996	0.905224	1	-0.631543	0.000350148	0.0107046	5PTASE12	Endonuclease/exonuclease/phosphatase family protein [Source:TAIR;Acc:AT2G43900]
AT2G43940	124.266	-0.247334	0.169071	0.961711	-0.21449	0.23275	1	-0.0393842	0.825903	1	-1.19338	1.0604e-10	1.54668e-08	HOL3	Probable thiol methyltransferase 2 [Source:UniProtKB/Swiss-Prot;Acc:Q6AWU6]
AT2G43945	670.604	0.157651	0.172345	0.961711	-0.0202502	0.861317	1	-0.137448	0.236977	1	-0.715924	1.19312e-09	1.47399e-07	NA	unknown protein; LOCATED IN: chloroplast; BEST Arabidopsis thaliana protein match is: unknown protein (TAIR:AT3G59870.1); Has 292 Blast hits to 292 proteins in 84 species: Archae - 0; Bacteria - 122; Metazoa - 0; Fungi - 0; Plants - 46; Viruses - 0; /.../ Eukaryotes - 124 (source: NCBI BLink). [Source:TAIR;Acc:AT2G43945]
AT2G44110	66.1466	0.0483097	0.795988	1	0.38201	0.0381996	1	0.504882	0.00591697	1	0.693275	0.000133642	0.00484196	MLO15	MLO-like protein 15 [Source:UniProtKB/Swiss-Prot;Acc:O80580]
AT2G44200	107.15	0.26846	0.176547	0.961711	0.277732	0.162043	1	0.49066	0.0131911	1	0.618058	0.0017374	0.0382838	NA	CBF1-interacting co-repressor CIR, N-terminal;Pre-mRNA splicing factor [Source:TAIR;Acc:AT2G44200]
AT2G44370	25.7973	-0.164358	0.470609	0.992544	-0.0445223	0.844842	1	-0.222434	0.329539	1	1.1542	2.36009e-07	1.8026e-05	NA	Cysteine/Histidine-rich C1 domain family protein [Source:TAIR;Acc:AT2G44370]
AT2G44525	131.339	-0.0243234	0.892198	1	-0.101777	0.571411	1	-0.0430706	0.810494	1	-0.873547	1.91311e-06	0.000120208	NA	Protein of unknown function (DUF498/DUF598) [Source:TAIR;Acc:AT2G44525]
AT2G45150	148.258	0.0167516	0.924882	1	0.0145787	0.934611	1	-0.0295342	0.868135	1	-1.3635	1.48291e-13	3.45625e-11	CDS4	cytidinediphosphate diacylglycerol synthase 4 [Source:TAIR;Acc:AT2G45150]
AT2G45220	393.915	-0.472111	0.0133397	0.947927	0.0238969	0.899918	1	-0.112827	0.553072	1	0.992514	1.51512e-07	1.21467e-05	PME17	Probable pectinesterase/pectinesterase inhibitor 17 [Source:UniProtKB/Swiss-Prot;Acc:O22149]
AT2G45630	271.342	0.0606824	0.76267	1	-0.0205055	0.918758	1	-0.0412205	0.837572	1	-0.619275	0.00214933	0.044829	NA	D-isomer specific 2-hydroxyacid dehydrogenase family protein [Source:TAIR;Acc:AT2G45630]
AT2G45660	117.63	-0.0255167	0.910436	1	-0.285944	0.20732	1	-0.29676	0.190636	1	-0.826259	0.000265833	0.00853103	SOC1	MADS-box protein SOC1 [Source:UniProtKB/Swiss-Prot;Acc:O64645]
AT2G45930	9.77265	0.322326	0.158492	0.961711	0.327829	0.151313	1	0.485092	0.0341053	1	0.963863	2.79475e-05	0.00123889	NA	unknown protein; FUNCTIONS IN: molecular_function unknown; INVOLVED IN: biological_process unknown; LOCATED IN: mitochondrion; BEST Arabidopsis thaliana protein match is: unknown protein (TAIR:AT4G16090.1); Has 161 Blast hits to 161 proteins in 2 sp /.../ Archae - 0; Bacteria - 0; Metazoa - 0; Fungi - 0; Plants - 161; Viruses - 0; Other Eukaryotes - 0 (source: NCBI BLink). [Source:TAIR;Acc:AT2G45…
AT2G45940	4.94831	-0.0789203	0.700162	1	-0.0280054	0.891372	1	0.105787	0.607852	1	0.667676	0.00153502	0.0349132	NA	Protein of unknown function (DUF295) [Source:TAIR;Acc:AT2G45940]
AT2G46400	11.0821	-0.218001	0.327953	0.991038	-0.0993969	0.656184	1	0.0701924	0.753923	1	0.807729	0.000355643	0.0108361	WRKY46	Probable WRKY transcription factor 46 [Source:UniProtKB/Swiss-Prot;Acc:Q9SKD9]
AT2G46430	39.603	-0.130424	0.543799	0.992544	-0.0927244	0.665919	1	-0.179531	0.404343	1	0.675962	0.00133996	0.0314252	CNGC3	Probable cyclic nucleotide-gated ion channel 3 [Source:UniProtKB/Swiss-Prot;Acc:Q9SKD7]
AT2G46740	164.954	-0.436873	0.0087687	0.946509	-0.0242015	0.883358	1	0.018829	0.909054	1	-0.802747	1.83179e-06	0.000116284	GULLO5	L-gulonolactone oxidase 5 [Source:UniProtKB/Swiss-Prot;Acc:O81030]
AT2G46750	421.988	-0.260652	0.149367	0.961711	-0.103817	0.565255	1	-0.162863	0.367267	1	0.644148	0.000335011	0.010361	GULLO2	L-gulonolactone oxidase 2 [Source:UniProtKB/Swiss-Prot;Acc:Q6NQ66]
AT2G46910	393.995	0.0705982	0.555274	0.992544	-0.00371186	0.97531	1	0.0494321	0.679865	1	-0.667455	4.8139e-08	4.33596e-06	PAP10	Probable plastid-lipid-associated protein 10, chloroplastic [Source:UniProtKB/Swiss-Prot;Acc:Q8W4F1]
AT2G46950	38.3903	-0.119518	0.565022	0.992608	0.200899	0.329058	1	0.281588	0.170423	1	-0.751949	0.000385725	0.011581	CYP709B2	cytochrome P450, family 709, subfamily B, polypeptide 2 [Source:TAIR;Acc:AT2G46950]
AT2G47000	495.781	-0.0538585	0.784516	1	0.141705	0.471479	1	0.420411	0.0324776	1	0.60947	0.00191735	0.0412699	ABCB4	ABC transporter B family member 4 [Source:UniProtKB/Swiss-Prot;Acc:O80725]
AT2G47010	100.27	0.0565319	0.748212	1	0.149726	0.393875	1	-0.0529378	0.765027	1	1.1293	3.22802e-11	5.10343e-09	NA	unknown protein; FUNCTIONS IN: molecular_function unknown; INVOLVED IN: biological_process unknown; LOCATED IN: endomembrane system; EXPRESSED IN: 17 plant structures; EXPRESSED DURING: 10 growth stages; BEST Arabidopsis thaliana protein match is: u /.../ protein (TAIR:AT1G17030.1); Has 72 Blast hits to 72 proteins in 13 species: Archae - 0; Bacteria - 0; Metazoa - 0; Fungi - 0; Plants - 71; Viru…
AT2G47550	39.3974	-0.120881	0.588605	0.993927	0.36531	0.0996584	1	0.152819	0.492431	1	0.724743	0.00101588	0.0251281	PME20	Probable pectinesterase/pectinesterase inhibitor 20 [Source:UniProtKB/Swiss-Prot;Acc:O22256]
AT2G47680	56.0291	0.138872	0.455887	0.99189	0.126196	0.498979	1	0.369117	0.0455123	1	0.683995	0.000163062	0.00562825	NA	Zinc finger CCCH domain-containing protein 31 [Source:UniProtKB/Swiss-Prot;Acc:O22243]
AT2G47770	426.411	-0.574866	0.00192528	0.508814	0.0179718	0.922476	1	0.0252312	0.891329	1	-1.32099	1.40401e-12	2.8341e-10	TSPO	Translocator protein homolog [Source:UniProtKB/Swiss-Prot;Acc:O82245]
AT2G48110	506.723	-0.188781	0.220813	0.968388	0.0093674	0.95145	1	0.0652002	0.67158	1	-0.828194	9.8269e-08	8.16789e-06	MED33B	Mediator of RNA polymerase II transcription subunit 33B [Source:UniProtKB/Swiss-Prot;Acc:F4IN69]
AT3G01290	825.153	-0.0372771	0.814548	1	-0.124304	0.434373	1	-0.21265	0.181443	1	0.614541	0.000103357	0.00388801	HIR3	Hypersensitive-induced response protein 3 [Source:UniProtKB/Swiss-Prot;Acc:Q9SRH6]
AT3G01345	243.541	-5.56482	4.43886e-190	1.04406e-185	-5.40539	2.08871e-182	4.91285e-178	-4.49635	1.53617e-144	3.61323e-140	-5.47393	1.3813e-187	3.12284e-183	NA	Expressed protein [Source:TAIR;Acc:AT3G01345]
AT3G01380	269.378	-0.2712	0.135245	0.961711	-0.105385	0.560906	1	-0.05218	0.773312	1	-1.14819	4.07088e-10	5.31992e-08	NA	transferases;sulfuric ester hydrolases;catalytics;transferases [Source:TAIR;Acc:AT3G01380]
AT3G01570	273.464	-0.830509	6.69483e-05	0.0656121	0.129502	0.532248	1	-0.0107764	0.958572	1	-1.15813	2.85848e-08	2.67043e-06	NA	Oleosin 5 [Source:UniProtKB/Swiss-Prot;Acc:Q9SS98]
AT3G01600	18.2492	0.0966201	0.670951	0.998334	-0.163957	0.473382	1	-0.117505	0.607134	1	1.01231	5.59898e-06	0.000302827	anac044	NAC domain containing protein 44 [Source:TAIR;Acc:AT3G01600]
AT3G01720	409.697	-0.234448	0.137081	0.961711	0.0678079	0.66581	1	0.121232	0.439738	1	0.481626	0.00203811	0.0431843	NA	unknown protein; FUNCTIONS IN: molecular_function unknown; INVOLVED IN: biological_process unknown; LOCATED IN: endomembrane system; EXPRESSED IN: 24 plant structures; EXPRESSED DURING: 13 growth stages; BEST Arabidopsis thaliana protein match is: u /.../ protein (TAIR:AT5G25265.1); Has 374 Blast hits to 211 proteins in 23 species: Archae - 0; Bacteria - 0; Metazoa - 0; Fungi - 0; Plants - 316; V…
AT3G01830	2.92986	0.0134937	0.937068	1	0.208033	0.227622	1	0.139041	0.418072	1	0.551853	0.00170666	0.0377907	CML40	Probable calcium-binding protein CML40 [Source:UniProtKB/Swiss-Prot;Acc:Q9SGI8]
AT3G01920	214.271	-0.131549	0.450214	0.991038	-0.164761	0.344539	1	-0.0721762	0.678452	1	-0.735832	2.8496e-05	0.00125582	NA	DHBP synthase RibB-like alpha/beta domain [Source:TAIR;Acc:AT3G01920]
AT3G02060	342.59	-0.063638	0.726567	1	0.00872752	0.961725	1	0.0841934	0.643237	1	-0.961618	1.62932e-07	1.29703e-05	NA	DEAD/DEAH box helicase, putative [Source:TAIR;Acc:AT3G02060]
AT3G02300	506.894	-0.41546	0.0118394	0.946509	-0.00886836	0.956996	1	-0.193494	0.240142	1	-0.567827	0.00058784	0.0162503	NA	Regulator of chromosome condensation (RCC1) family protein [Source:TAIR;Acc:AT3G02300]
AT3G02480	695.139	-0.490563	0.0147312	0.961711	0.106505	0.595964	1	-0.211281	0.293196	1	-1.11129	3.48075e-08	3.21195e-06	NA	Late embryogenesis abundant protein (LEA) family protein [Source:TAIR;Acc:AT3G02480]
AT3G02750	1174.78	-0.0480087	0.659684	0.997578	-0.0513711	0.637498	1	-0.23716	0.030044	1	-0.330909	0.00247427	0.0499003	PPC6-1	Probable protein phosphatase 2C 33 [Source:UniProtKB/Swiss-Prot;Acc:Q9M8R7]
AT3G02770	250.444	0.0385809	0.821047	1	-0.0787102	0.645023	1	-0.137019	0.423061	1	-1.0327	2.86904e-09	3.34346e-07	NA	Putative 4-hydroxy-4-methyl-2-oxoglutarate aldolase 1 [Source:UniProtKB/Swiss-Prot;Acc:Q9M8R9]
AT3G02840	2.34798	-0.0989166	0.551342	0.992544	-0.0485909	0.769978	1	-0.0907011	0.583882	1	0.531013	0.00210554	0.0441578	NA	ARM repeat superfamily protein [Source:TAIR;Acc:AT3G02840]
AT3G02900	218.162	0.0381578	0.778292	1	-0.0369405	0.785848	1	-0.095409	0.483967	1	-0.476682	0.0005528	0.0154675	NA	unknown protein; FUNCTIONS IN: molecular_function unknown; INVOLVED IN: biological_process unknown; LOCATED IN: chloroplast; EXPRESSED IN: 22 plant structures; EXPRESSED DURING: 13 growth stages; BEST Arabidopsis thaliana protein match is: unknown p /.../ (TAIR:AT5G16660.1); Has 80 Blast hits to 80 proteins in 21 species: Archae - 0; Bacteria - 4; Metazoa - 0; Fungi - 0; Plants - 76; Viruses - 0;…
AT3G03341	230.502	-0.29236	0.193284	0.962791	0.0584414	0.794686	1	0.0884184	0.693782	1	-0.824402	0.000248107	0.00804764	NA	unknown protein; Has 30201 Blast hits to 17322 proteins in 780 species: Archae - 12; Bacteria - 1396; Metazoa - 17338; Fungi - 3422; Plants - 5037; Viruses - 0; Other Eukaryotes - 2996 (source: NCBI BLink). [Source:TAIR;Acc:AT3G03341]
AT3G03480	8.46699	-0.213618	0.351108	0.991038	-0.141931	0.535809	1	0.13042	0.570742	1	-0.76956	0.000683611	0.0183989	CHAT	(Z)-3-hexen-1-ol acetyltransferase [Source:UniProtKB/Swiss-Prot;Acc:Q9SRQ2]
AT3G03530	33.6465	-0.0118382	0.958922	1	0.0899209	0.695441	1	0.0792464	0.730125	1	0.698766	0.0022399	0.0462041	NPC4	Non-specific phospholipase C4 [Source:UniProtKB/Swiss-Prot;Acc:Q9SRQ7]
AT3G03620	29.5189	-0.524109	0.0195337	0.961711	0.340569	0.123676	1	0.220915	0.318979	1	-0.70849	0.0016359	0.0365742	NA	MATE efflux family protein [Source:TAIR;Acc:AT3G03620]
AT3G03776	9.82772	0.319998	0.165799	0.961711	0.157733	0.493661	1	0.304564	0.186929	1	0.72095	0.00183971	0.0399925	NA	hydroxyproline-rich glycoprotein family protein [Source:TAIR;Acc:AT3G03776]
AT3G04070	37.7709	0.0403287	0.848334	1	0.183151	0.383385	1	0.0201672	0.92395	1	0.697185	0.00074013	0.0195706	anac047	NAC domain containing protein 47 [Source:TAIR;Acc:AT3G04070]
AT3G04230	178.742	0.0411496	0.818017	1	-0.0408444	0.81959	1	-0.188022	0.295118	1	-1.46888	2.23995e-15	6.84336e-13	RPS16B	40S ribosomal protein S16-2 [Source:UniProtKB/Swiss-Prot;Acc:Q9M8X9]
AT3G04720	1033.2	0.0894308	0.619109	0.997167	-0.0160779	0.928809	1	-0.168868	0.348323	1	0.682575	0.000144326	0.00512288	HEL	Hevein-like preproprotein [Source:UniProtKB/Swiss-Prot;Acc:P43082]
AT3G04980	32.2611	0.377671	0.0783616	0.961711	0.355327	0.0982452	1	0.592186	0.00552286	1	0.679055	0.00138212	0.0319826	NA	DNAJ heat shock N-terminal domain-containing protein [Source:TAIR;Acc:AT3G04980]
AT3G05020	845.756	0.33164	0.0145521	0.961711	0.056905	0.675927	1	0.0267594	0.844232	1	0.620574	4.50236e-06	0.000251954	ACP1	Acyl carrier protein 1, chloroplastic [Source:UniProtKB/Swiss-Prot;Acc:P11829]
AT3G05400	149.67	-0.273818	0.0834252	0.961711	0.0222839	0.886848	1	-0.189058	0.23092	1	-0.821152	3.67858e-07	2.72673e-05	SUGTL5	Sugar transporter ERD6-like 12 [Source:UniProtKB/Swiss-Prot;Acc:Q8VZT3]
AT3G05675	38.2074	0.0502577	0.797133	1	-0.194845	0.324795	1	0.00552875	0.97752	1	-1.43653	6.80664e-12	1.1929e-09	NA	BTB/POZ domain-containing protein At3g05675 [Source:UniProtKB/Swiss-Prot;Acc:Q8RX01]
AT3G05690	316.602	0.155115	0.361586	0.991038	0.0125716	0.941173	1	-0.0907136	0.595024	1	0.876433	2.00463e-07	1.55207e-05	NFYA2	Nuclear transcription factor Y subunit A-2 [Source:UniProtKB/Swiss-Prot;Acc:Q9M9X4]
AT3G05830	62.0506	0.38403	0.0408108	0.961711	0.0314266	0.869096	1	0.52674	0.0048441	1	0.56584	0.00236509	0.0483453	NA	Encodes alpha-helical IF (intermediate filament)-like protein. [Source:TAIR;Acc:AT3G05830]
AT3G06730	530.572	0.114715	0.502221	0.992544	-0.014859	0.930798	1	0.141411	0.408074	1	-0.801043	3.30815e-06	0.000192759	CITRX	Thioredoxin-like protein CITRX, chloroplastic [Source:UniProtKB/Swiss-Prot;Acc:Q9M7X9]
AT3G07040	37.0076	-0.419234	0.0596706	0.961711	0.0240798	0.913297	1	0.087134	0.693363	1	-0.678775	0.00237278	0.048415	RPM1	Disease resistance protein RPM1 [Source:UniProtKB/Swiss-Prot;Acc:Q39214]
AT3G07610	166.365	0.0216411	0.903923	1	0.0768935	0.667669	1	0.264062	0.138923	1	0.56413	0.00146019	0.0334808	JMJ25	Lysine-specific demethylase JMJ25 [Source:UniProtKB/Swiss-Prot;Acc:Q9SSE9]
AT3G07690	199.979	-0.20236	0.13269	0.961711	-0.127603	0.341862	1	-0.279483	0.0386889	1	-0.807846	5.04576e-09	5.48435e-07	NA	6-phosphogluconate dehydrogenase family protein [Source:TAIR;Acc:AT3G07690]
AT3G08590	2488.99	-0.145068	0.246722	0.971279	0.0521912	0.67656	1	0.129935	0.298862	1	0.505398	5.17227e-05	0.00212609	NA	Probable 2,3-bisphosphoglycerate-independent phosphoglycerate mutase 2 [Source:UniProtKB/Swiss-Prot;Acc:Q9M9K1]
AT3G08840	312.605	-0.252012	0.0621638	0.961711	-0.0922125	0.49327	1	-0.23064	0.0877672	1	-1.6571	2.43545e-31	2.20242e-28	NA	D-alanine--D-alanine ligase family [Source:TAIR;Acc:AT3G08840]
AT3G08980	37.0191	-0.367709	0.0660173	0.961711	-0.148649	0.453606	1	-0.257998	0.195769	1	-0.631022	0.00179072	0.0392293	NA	Peptidase S24/S26A/S26B/S26C family protein [Source:TAIR;Acc:AT3G08980]
AT3G09190	37.9802	-0.444542	0.0366226	0.961711	-0.116739	0.580066	1	-0.156483	0.458866	1	-1.57531	6.95965e-13	1.48437e-10	NA	Concanavalin A-like lectin family protein [Source:TAIR;Acc:AT3G09190]
AT3G09405	61.5863	0.0392073	0.854597	1	0.0782327	0.714516	1	-0.211341	0.327205	1	1.57018	3.14739e-14	8.08592e-12	PAE4	Pectin acetylesterase 4 [Source:UniProtKB/Swiss-Prot;Acc:Q9SR23]
AT3G09890	107.052	-0.018161	0.90603	1	-0.172563	0.266021	1	-0.272793	0.0803948	1	-1.52499	1.41951e-19	5.94301e-17	NA	Ankyrin repeat family protein [Source:TAIR;Acc:AT3G09890]
AT3G09940	131.961	0.0541891	0.785412	1	0.138835	0.484884	1	0.0299504	0.880455	1	0.773539	8.6032e-05	0.00329663	MDHAR	Probable monodehydroascorbate reductase, cytoplasmic isoform 1 [Source:UniProtKB/Swiss-Prot;Acc:Q9SR59]
AT3G10150	16.5209	-0.242076	0.291036	0.982312	-0.0249291	0.913212	1	-0.160945	0.482473	1	-0.965246	2.84346e-05	0.00125556	PAP16	Probable inactive purple acid phosphatase 16 [Source:UniProtKB/Swiss-Prot;Acc:Q9SR79]
AT3G10340	1281.48	-0.465395	0.000535427	0.262371	-0.0121654	0.927639	1	0.0951038	0.477467	1	-0.41721	0.00188946	0.0407604	PAL4	Phenylalanine ammonia-lyase 4 [Source:UniProtKB/Swiss-Prot;Acc:Q9SS45]
AT3G10450	135.781	-0.0373389	0.86051	1	-0.0863392	0.684603	1	-0.135734	0.52329	1	-0.812158	0.000145864	0.00515264	SCPL7	Serine carboxypeptidase-like 7 [Source:UniProtKB/Swiss-Prot;Acc:Q9SQX6]
AT3G10630	70.0744	-0.232141	0.182202	0.961711	-0.0313277	0.855939	1	0.15385	0.368852	1	-0.718105	5.53891e-05	0.00225222	NA	UDP-Glycosyltransferase superfamily protein [Source:TAIR;Acc:AT3G10630]
AT3G10930	48.7013	0.224824	0.309861	0.988538	0.0428516	0.84695	1	0.064143	0.772609	1	1.04322	1.91945e-06	0.000120208	NA	unknown protein; FUNCTIONS IN: molecular_function unknown; INVOLVED IN: biological_process unknown; LOCATED IN: mitochondrion; EXPRESSED IN: 18 plant structures; EXPRESSED DURING: 9 growth stages; Has 1 Blast hits to 1 proteins in 1 species: Archae /.../acteria - 0; Metazoa - 0; Fungi - 0; Plants - 1; Viruses - 0; Other Eukaryotes - 0 (source: NCBI BLink). [Source:TAIR;Acc:AT3G10930]
AT3G11050	186.401	-0.20166	0.328846	0.991038	0.166277	0.419584	1	-0.0649053	0.753086	1	-0.861571	3.32779e-05	0.00144128	FER2	Ferritin-2, chloroplastic [Source:UniProtKB/Swiss-Prot;Acc:Q9SRL5]
AT3G11950	41.6432	0.34985	0.101963	0.961711	0.538383	0.0115085	1	0.534361	0.0121694	1	0.642642	0.00245683	0.0497251	NA	TRAF-like superfamily protein [Source:TAIR;Acc:AT3G11950]
AT3G12500	493.196	-0.446106	0.0141269	0.959474	-0.0457136	0.80086	1	-0.121304	0.503534	1	0.816406	6.03264e-06	0.000323957	CHI-B	Basic endochitinase B [Source:UniProtKB/Swiss-Prot;Acc:P19171]
AT3G12520	73.706	-0.62269	0.00100208	0.376008	-0.0498501	0.788759	1	-0.247753	0.18559	1	-1.3741	1.61093e-12	3.223e-10	SULTR4;2	Probable sulfate transporter 4.2 [Source:UniProtKB/Swiss-Prot;Acc:Q8GYH8]
AT3G12710	463.508	0.222223	0.153352	0.961711	0.0580453	0.709768	1	-0.0527452	0.735658	1	0.635201	4.09064e-05	0.00173186	NA	DNA glycosylase superfamily protein [Source:TAIR;Acc:AT3G12710]
AT3G12780	19462.7	-0.0304213	0.835629	1	0.0571474	0.696695	1	0.00248454	0.98648	1	-0.563604	0.000121374	0.00444532	PGK1	Phosphoglycerate kinase 1, chloroplastic [Source:UniProtKB/Swiss-Prot;Acc:Q9LD57]
AT3G12940	115.741	-0.641596	1.15009e-05	0.0164688	-0.154932	0.276179	1	-0.0393974	0.780658	1	-1.55127	3.35134e-23	2.04776e-20	NA	2-oxoglutarate (2OG) and Fe(II)-dependent oxygenase superfamily protein [Source:TAIR;Acc:AT3G12940]
AT3G13030	93.8046	-0.159249	0.361429	0.991038	-0.0086543	0.960247	1	0.207301	0.229185	1	-0.974476	6.76726e-08	5.75166e-06	NA	hAT transposon superfamily protein [Source:TAIR;Acc:AT3G13030]
AT3G13065	67.6171	-0.520195	0.0144135	0.961711	-0.215951	0.307656	1	-0.360313	0.0894282	1	-0.730452	0.000608482	0.0166343	SRF4	Protein STRUBBELIG-RECEPTOR FAMILY 4 [Source:UniProtKB/Swiss-Prot;Acc:Q6R2K2]
AT3G13404	8.99048	-0.100179	0.659304	0.997395	-0.282324	0.212325	1	-0.248071	0.273364	1	-0.707093	0.00164057	0.0365778	NA	unknown protein; FUNCTIONS IN: molecular_function unknown; INVOLVED IN: biological_process unknown; LOCATED IN: cellular_component unknown; Has 0 Blast hits to 0 proteins in 0 species (source: NCBI BLink). [Source:TAIR;Acc:AT3G13404]
AT3G13610	91.9238	-0.326961	0.122016	0.961711	-0.249027	0.238356	1	-0.486206	0.0218779	1	1.05143	4.23178e-07	3.12654e-05	F6'H1	Feruloyl CoA ortho-hydroxylase 1 [Source:UniProtKB/Swiss-Prot;Acc:Q9LHN8]
AT3G13950	49.0896	0.413058	0.0569791	0.961711	0.213977	0.325863	1	0.170381	0.434471	1	0.685471	0.0014973	0.0341928	NA	unknown protein; BEST Arabidopsis thaliana protein match is: unknown protein (TAIR:AT4G13266.1); Has 339 Blast hits to 265 proteins in 12 species: Archae - 0; Bacteria - 0; Metazoa - 0; Fungi - 0; Plants - 339; Viruses - 0; Other Eukaryotes - 0 (sou /.../CBI BLink). [Source:TAIR;Acc:AT3G13950]
AT3G14420	26485.9	-0.0685298	0.560588	0.992544	0.00969064	0.934409	1	-0.00937217	0.936561	1	-0.380231	0.00124393	0.0296326	GLO1	Peroxisomal (S)-2-hydroxy-acid oxidase GLO1 [Source:UniProtKB/Swiss-Prot;Acc:Q9LRR9]
AT3G14660	948.407	-0.187401	0.190041	0.962186	-0.0676918	0.635665	1	-0.0797744	0.57667	1	-1.15243	1.35126e-15	4.24296e-13	CYP72A13	Cytochrome P450 72A13 [Source:UniProtKB/Swiss-Prot;Acc:Q9LUC8]
AT3G14700	10.4611	0.106394	0.64266	0.997167	0.26214	0.253727	1	0.195057	0.395258	1	0.83762	0.000284982	0.00904898	NA	SART-1 family [Source:TAIR;Acc:AT3G14700]
AT3G14710	9.32388	0.228454	0.307449	0.987764	0.239163	0.284988	1	0.10776	0.628663	1	0.793485	0.000457585	0.0133141	NA	F-box/FBD/LRR-repeat protein At3g14710 [Source:UniProtKB/Swiss-Prot;Acc:Q9LUC4]
AT3G14840	398.774	0.0158797	0.921917	1	0.0483573	0.765224	1	0.135215	0.403254	1	0.536694	0.000854812	0.0220109	LRR-RLK	Probable leucine-rich repeat receptor-like serine/threonine-protein kinase At3g14840 [Source:UniProtKB/Swiss-Prot;Acc:C0LGN2]
AT3G14880	18.6908	-0.468599	0.0429347	0.961711	0.158937	0.490881	1	-0.0667496	0.772662	1	-0.964752	3.12154e-05	0.00136502	NA	BEST Arabidopsis thaliana protein match is: transcription factor-related (TAIR:AT4G18650.1); Has 560 Blast hits to 560 proteins in 40 species: Archae - 0; Bacteria - 0; Metazoa - 2; Fungi - 0; Plants - 558; Viruses - 0; Other Eukaryotes - 0 (source: /.../BLink). [Source:TAIR;Acc:AT3G14880]
AT3G15290	175.888	0.173194	0.181805	0.961711	0.237609	0.066363	1	0.208943	0.107173	1	0.395612	0.00197068	0.0421507	NA	3-hydroxyacyl-CoA dehydrogenase family protein [Source:TAIR;Acc:AT3G15290]
AT3G15410	302.88	-0.295801	0.0474379	0.961711	-0.0543623	0.714332	1	-0.163621	0.271659	1	-1.9309	1.23587e-34	1.3305e-31	NA	Leucine-rich repeat (LRR) family protein [Source:TAIR;Acc:AT3G15410]
AT3G15518	12.1523	-0.0336043	0.884947	1	-0.116802	0.614864	1	0.0788621	0.734199	1	0.716	0.00200272	0.0426743	NA	unknown protein; FUNCTIONS IN: molecular_function unknown; INVOLVED IN: biological_process unknown; LOCATED IN: cellular_component unknown; Has 30201 Blast hits to 17322 proteins in 780 species: Archae - 12; Bacteria - 1396; Metazoa - 17338; Fungi - /.../ Plants - 5037; Viruses - 0; Other Eukaryotes - 2996 (source: NCBI BLink). [Source:TAIR;Acc:AT3G15518]
AT3G15670	441.791	-0.737457	1.61987e-06	0.00381009	0.34926	0.0212185	1	0.267104	0.0783111	1	-0.983	1.87299e-10	2.55088e-08	NA	Late embryogenesis abundant protein (LEA) family protein [Source:TAIR;Acc:AT3G15670]
AT3G15780	154.522	-0.432817	0.0105554	0.946509	0.073951	0.658052	1	0.173298	0.298679	1	-0.803162	2.61822e-06	0.000157847	NA	unknown protein; BEST Arabidopsis thaliana protein match is: unknown protein (TAIR:AT1G52550.1); Has 20 Blast hits to 20 proteins in 5 species: Archae - 0; Bacteria - 0; Metazoa - 0; Fungi - 0; Plants - 20; Viruses - 0; Other Eukaryotes - 0 (source: /.../BLink). [Source:TAIR;Acc:AT3G15780]
AT3G15970	123.739	0.0407418	0.809667	1	0.0716525	0.671678	1	0.238203	0.15696	1	-1.1339	1.40234e-10	1.99396e-08	NUP50B	Nuclear pore complex protein NUP50B [Source:UniProtKB/Swiss-Prot;Acc:Q9LW88]
AT3G16090	296.376	-0.033221	0.781047	1	-0.0590335	0.621873	1	-0.103277	0.38926	1	-0.536546	1.06588e-05	0.000537889	HRD1A	ERAD-associated E3 ubiquitin-protein ligase HRD1A [Source:UniProtKB/Swiss-Prot;Acc:Q9LW77]
AT3G16100	317.547	0.209222	0.175054	0.961711	-0.0412538	0.790006	1	-0.204139	0.189014	1	-0.587457	0.000173163	0.00590351	RABG3C	Ras-related protein RABG3c [Source:UniProtKB/Swiss-Prot;Acc:Q9LW76]
AT3G16190	288.452	0.0751026	0.597231	0.994866	-0.112958	0.429045	1	-0.0688939	0.629252	1	-0.542082	0.000173387	0.00590351	NA	Probable inactive nicotinamidase At3g16190 [Source:UniProtKB/Swiss-Prot;Acc:Q93Z51]
AT3G16310	338.55	-0.0134325	0.906233	1	-0.0700906	0.540138	1	0.0342594	0.763612	1	0.385601	0.000573592	0.0159251	NUP35	Nuclear pore complex protein NUP35 [Source:UniProtKB/Swiss-Prot;Acc:O04326]
AT3G16650	46.8014	0.0607076	0.760072	1	-0.273759	0.174796	1	-0.333424	0.0993991	1	0.737324	0.000143591	0.0051123	PRL2	Protein pleiotropic regulator PRL2 [Source:UniProtKB/Swiss-Prot;Acc:Q39190]
AT3G16770	2287.02	0.113641	0.49592	0.992544	-0.0508962	0.760468	1	-0.0873919	0.600682	1	0.571963	0.000603131	0.0165159	RAP2-3	Ethylene-responsive transcription factor RAP2-3 [Source:UniProtKB/Swiss-Prot;Acc:P42736]
AT3G16860	91.9635	-0.100965	0.541367	0.992544	0.179034	0.272708	1	-0.150736	0.364099	1	0.564489	0.000420103	0.0124642	COBL8	COBRA-like protein 8 [Source:UniProtKB/Swiss-Prot;Acc:Q9LIB6]
AT3G17030	48.7918	-0.121115	0.519254	0.992544	-0.1426	0.449124	1	-0.0816973	0.663768	1	-0.798949	3.90201e-05	0.00166133	NA	Nucleic acid-binding proteins superfamily [Source:TAIR;Acc:AT3G17030]
AT3G17520	411.718	-0.427711	0.00881114	0.946509	0.364665	0.0243466	1	0.289496	0.0740567	1	-1.26466	2.06529e-14	5.69417e-12	NA	Late embryogenesis abundant protein (LEA) family protein [Source:TAIR;Acc:AT3G17520]
AT3G17810	847.904	-0.278653	0.0104442	0.946509	0.0290868	0.787917	1	-0.0307847	0.77615	1	0.394006	0.000242299	0.00790461	PYD1	Dihydropyrimidine dehydrogenase (NADP(+)), chloroplastic [Source:UniProtKB/Swiss-Prot;Acc:Q9LVI9]
AT3G17910	64.4645	-0.137163	0.484271	0.992544	-0.0841984	0.66733	1	-0.00975595	0.960208	1	-1.24577	9.03737e-10	1.12882e-07	SURF1	Surfeit locus protein 1 [Source:UniProtKB/Swiss-Prot;Acc:Q9SE51]
AT3G17980	8.58305	0.436007	0.0477334	0.961711	-0.0402114	0.852262	1	0.0413337	0.848669	1	0.874793	8.68162e-05	0.00331544	NA	Calcium-dependent lipid-binding (CaLB domain) family protein [Source:TAIR;Acc:AT3G17980]
AT3G18070	9.9781	-0.447949	0.0465572	0.961711	-0.0936979	0.678908	1	-0.0673412	0.766134	1	-0.698432	0.00183097	0.0399052	BGLU43	Beta-glucosidase 43 [Source:UniProtKB/Swiss-Prot;Acc:Q9LV34]
AT3G18250	23.9882	-0.25317	0.274424	0.978981	-0.111924	0.629169	1	-0.223057	0.335583	1	1.31924	1.31858e-08	1.33083e-06	NA	Putative membrane lipoprotein [Source:TAIR;Acc:AT3G18250]
AT3G18800	143.938	0.190153	0.215868	0.968388	-0.0814844	0.59969	1	0.0300673	0.845841	1	-0.557708	0.000414849	0.0123244	NA	unknown protein; FUNCTIONS IN: molecular_function unknown; INVOLVED IN: biological_process unknown; LOCATED IN: plasma membrane; EXPRESSED IN: 17 plant structures; EXPRESSED DURING: 12 growth stages; Has 58 Blast hits to 58 proteins in 12 species: A /.../- 0; Bacteria - 0; Metazoa - 0; Fungi - 0; Plants - 58; Viruses - 0; Other Eukaryotes - 0 (source: NCBI BLink). [Source:TAIR;Acc:AT3G18800]
AT3G19470	55.1031	-0.249324	0.241392	0.971279	-0.0674214	0.750637	1	-0.0189832	0.928651	1	-0.850082	7.84157e-05	0.00305659	NA	F-box protein At3g19470 [Source:UniProtKB/Swiss-Prot;Acc:Q8LCE9]
AT3G19920	72.4901	-0.682199	0.00112515	0.3967	0.0913169	0.658668	1	0.0757994	0.713951	1	-0.781197	0.000193659	0.00648629	NA	unknown protein; BEST Arabidopsis thaliana protein match is: unknown protein (TAIR:AT5G64230.1); Has 217 Blast hits to 217 proteins in 16 species: Archae - 0; Bacteria - 2; Metazoa - 0; Fungi - 0; Plants - 215; Viruses - 0; Other Eukaryotes - 0 (sou /.../CBI BLink). [Source:TAIR;Acc:AT3G19920]
AT3G19990	185.938	0.0574563	0.666862	0.998334	0.181348	0.17221	1	0.0455806	0.733199	1	-0.519272	0.000152679	0.00533502	NA	unknown protein; INVOLVED IN: biological_process unknown; LOCATED IN: chloroplast stroma, chloroplast; EXPRESSED IN: 23 plant structures; EXPRESSED DURING: 13 growth stages; Has 118 Blast hits to 118 proteins in 41 species: Archae - 0; Bacteria - 42 /.../zoa - 0; Fungi - 0; Plants - 56; Viruses - 0; Other Eukaryotes - 20 (source: NCBI BLink). [Source:TAIR;Acc:AT3G19990]
AT3G20210	87.1747	-0.531238	0.00497509	0.810934	0.411425	0.0258574	1	0.195582	0.291809	1	-1.93027	4.30886e-22	2.26546e-19	dVPE	Vacuolar-processing enzyme delta-isozyme [Source:UniProtKB/Swiss-Prot;Acc:Q9LJX8]
AT3G20320	582.265	0.0352258	0.804012	1	-0.0799245	0.573916	1	-0.235312	0.0985634	1	-0.610132	2.01191e-05	0.000940204	TGD2	Protein TRIGALACTOSYLDIACYLGLYCEROL 2, chloroplastic [Source:UniProtKB/Swiss-Prot;Acc:Q9LTR2]
AT3G20480	28.97	-0.00201376	0.992605	1	0.241051	0.264561	1	-0.0569712	0.793651	1	-1.31761	4.26952e-09	4.77849e-07	LPXK	Probable tetraacyldisaccharide 4'-kinase, mitochondrial [Source:UniProtKB/Swiss-Prot;Acc:Q8LEA0]
AT3G20620	113.487	-0.127267	0.406455	0.991038	-0.0573522	0.707682	1	-0.135386	0.378064	1	-2.32137	1.11931e-38	1.58158e-35	NA	F-box family protein-related [Source:TAIR;Acc:AT3G20620]
AT3G21080	18.13	-0.110394	0.620953	0.997167	-0.149644	0.502353	1	-0.109829	0.622641	1	1.0153	6.75657e-06	0.000357734	NA	ABC transporter-related [Source:TAIR;Acc:AT3G21080]
AT3G21352	15.832	-0.209548	0.352693	0.991038	-0.204792	0.363622	1	-0.447847	0.0460134	1	1.12067	9.09581e-07	6.17531e-05	NA	unknown protein; FUNCTIONS IN: molecular_function unknown; INVOLVED IN: biological_process unknown; LOCATED IN: endomembrane system; BEST Arabidopsis thaliana protein match is: unknown protein (TAIR:AT3G21351.1); Has 26 Blast hits to 26 proteins in /.../ies: Archae - 0; Bacteria - 0; Metazoa - 0; Fungi - 0; Plants - 26; Viruses - 0; Other Eukaryotes - 0 (source: NCBI BLink). [Source:TAIR;Acc:AT3G…
AT3G21370	614.67	-0.643257	0.000515407	0.257934	0.0670691	0.71652	1	-0.202252	0.273975	1	-1.76018	4.02632e-21	1.9689e-18	BGLU19	Beta-glucosidase 19 [Source:UniProtKB/Swiss-Prot;Acc:Q9LIF9]
AT3G21380	284.011	-0.710872	1.10995e-05	0.0164688	0.168863	0.289772	1	-0.0189998	0.905424	1	-1.53979	1.00719e-20	4.4648e-18	JAL36	Jacalin-related lectin 36 [Source:UniProtKB/Swiss-Prot;Acc:Q9LIF8]
AT3G21460	9.68242	0.414016	0.0724268	0.961711	0.0248715	0.913661	1	-0.127603	0.577037	1	-0.708006	0.00175028	0.0384924	GRXS10	Monothiol glutaredoxin-S10 [Source:UniProtKB/Swiss-Prot;Acc:Q9LIF1]
AT3G21720	6829.12	-0.821304	4.50581e-05	0.0504672	0.228546	0.256105	1	0.322032	0.109554	1	-0.631877	0.00169418	0.0375879	ICL	Isocitrate lyase [Source:UniProtKB/Swiss-Prot;Acc:P28297]
AT3G22520	365.618	0.126558	0.405134	0.991038	0.239726	0.11412	1	0.355849	0.0188114	1	0.49985	0.000931357	0.0235455	NA	unknown protein; INVOLVED IN: biological_process unknown; LOCATED IN: chloroplast stroma, chloroplast, chloroplast envelope; EXPRESSED IN: 24 plant structures; EXPRESSED DURING: 13 growth stages; BEST Arabidopsis thaliana protein match is: unknown p /.../ (TAIR:AT4G14840.1); Has 717 Blast hits to 703 proteins in 179 species: Archae - 14; Bacteria - 134; Metazoa - 141; Fungi - 74; Plants - 209; Vi…
AT3G22640	126.636	-0.69111	0.00123861	0.413329	0.346348	0.102517	1	0.332968	0.116537	1	-0.784638	0.00024641	0.00802714	PAP85	cupin family protein [Source:TAIR;Acc:AT3G22640]
AT3G22740	17.3273	-0.0155145	0.946722	1	0.149801	0.518657	1	-0.0130336	0.955234	1	0.707466	0.00223791	0.0462041	HMT3	Homocysteine S-methyltransferase 3 [Source:UniProtKB/Swiss-Prot;Acc:Q8LAX0]
AT3G22800	141.095	-0.358333	0.0654201	0.961711	0.0365195	0.850008	1	-0.0466461	0.809424	1	0.930603	1.07057e-06	7.11863e-05	LRX6	Leucine-rich repeat extensin-like protein 6 [Source:UniProtKB/Swiss-Prot;Acc:Q9LUI1]
AT3G22850	359.749	-0.1965	0.150541	0.961711	-0.0298372	0.826557	1	-0.08763	0.520502	1	-0.985592	1.70789e-12	3.35756e-10	NA	Aluminium induced protein with YGL and LRDR motifs [Source:TAIR;Acc:AT3G22850]
AT3G23120	3.26737	0.0530345	0.76168	1	-0.0199709	0.90852	1	0.0481335	0.78255	1	0.764503	2.46796e-05	0.00111193	AtRLP38	receptor like protein 38 [Source:TAIR;Acc:AT3G23120]
AT3G23250	6.22133	-0.0873342	0.672378	0.998527	0.0935102	0.652706	1	-0.0288404	0.888989	1	1.3244	7.95368e-10	1.01021e-07	MYB15	myb domain protein 15 [Source:TAIR;Acc:AT3G23250]
AT3G23490	586.129	0.0981246	0.488082	0.992544	-0.00311826	0.982439	1	-0.155318	0.273873	1	-0.472113	0.00091607	0.0232442	CYN	Cyanate hydratase [Source:UniProtKB/Swiss-Prot;Acc:O22683]
AT3G23780	292.617	0.0107488	0.945897	1	0.107948	0.494774	1	0.306486	0.0518012	1	0.496556	0.00155809	0.0352832	NRPD2	DNA-directed RNA polymerases IV and V subunit 2 [Source:UniProtKB/Swiss-Prot;Acc:Q9LK40]
AT3G24560	46.1786	-0.607698	0.00302421	0.639062	-0.0537519	0.78974	1	-0.105812	0.600294	1	-2.00324	1.27444e-20	5.54086e-18	RSY3	Adenine nucleotide alpha hydrolases-like superfamily protein [Source:TAIR;Acc:AT3G24560]
AT3G24650	78.1487	-0.677121	0.000705053	0.325168	0.215155	0.272395	1	0.132152	0.500938	1	-1.29631	1.78779e-10	2.46454e-08	ABI3	B3 domain-containing transcription factor ABI3 [Source:UniProtKB/Swiss-Prot;Acc:Q01593]
AT3G25250	30.6605	-0.155715	0.474025	0.992544	-0.064832	0.765239	1	-0.250749	0.251104	1	1.0271	9.84852e-07	6.62665e-05	OXI1	Serine/threonine-protein kinase OXI1 [Source:UniProtKB/Swiss-Prot;Acc:Q9LSF1]
AT3G25780	90.1869	0.307401	0.110692	0.961711	0.294755	0.126372	1	0.0255457	0.895383	1	0.724179	0.000146266	0.00515879	AOC3	Allene oxide cyclase 3, chloroplastic [Source:UniProtKB/Swiss-Prot;Acc:Q9LS01]
AT3G26080	148.401	-0.609185	0.00010686	0.0837818	0.0907133	0.554138	1	-0.11953	0.438943	1	-1.67167	7.61718e-24	4.78359e-21	PAP5	Probable plastid-lipid-associated protein 5, chloroplastic [Source:UniProtKB/Swiss-Prot;Acc:Q6DBN2]
AT3G26090	81.1564	-0.318826	0.0762077	0.961711	-0.133227	0.455855	1	0.0790321	0.655912	1	-0.667173	0.000247385	0.00804733	RGS1	Regulator of G-protein signaling 1 [Source:UniProtKB/Swiss-Prot;Acc:Q8H1F2]
AT3G26220	43.1902	0.583337	0.00435636	0.764671	0.194002	0.349901	1	0.392958	0.0566193	1	0.961808	1.9162e-06	0.000120208	CYP71B3	Cytochrome P450 71B3 [Source:UniProtKB/Swiss-Prot;Acc:O65785]
AT3G26230	40.6403	-0.0472211	0.83075	1	-0.194126	0.380965	1	-0.0771212	0.727293	1	0.796545	0.000257264	0.0083089	CYP71B24	Cytochrome P450 71B24 [Source:UniProtKB/Swiss-Prot;Acc:Q9LTL8]
AT3G26380	121.758	-0.0988542	0.545281	0.992544	0.0348589	0.830397	1	0.17811	0.271637	1	-0.765046	5.0512e-06	0.000277853	NA	Melibiase family protein [Source:TAIR;Acc:AT3G26380]
AT3G26430	14.2521	-0.360632	0.119232	0.961711	0.0598172	0.795547	1	-0.0950349	0.680982	1	-0.821549	0.000389691	0.0116845	NA	GDSL esterase/lipase At3g26430 [Source:UniProtKB/Swiss-Prot;Acc:Q9LIN2]
AT3G26830	18.3163	-0.0792458	0.723865	1	0.181961	0.418456	1	0.0752422	0.737659	1	0.706314	0.00176864	0.0387831	CYP71B15	Bifunctional dihydrocamalexate synthase/camalexin synthase [Source:UniProtKB/Swiss-Prot;Acc:Q9LW27]
AT3G26890	586.658	-0.234769	0.0979463	0.961711	-0.0452255	0.749281	1	0.0119459	0.932687	1	-0.534801	0.000171728	0.00586468	NA	unknown protein; BEST Arabidopsis thaliana protein match is: unknown protein (TAIR:AT5G41110.1); Has 393 Blast hits to 383 proteins in 134 species: Archae - 0; Bacteria - 61; Metazoa - 171; Fungi - 74; Plants - 80; Viruses - 0; Other Eukaryotes - 7 /.../e: NCBI BLink). [Source:TAIR;Acc:AT3G26890]
AT3G26922	33.5441	-0.294583	0.17352	0.961711	0.0101752	0.96223	1	-0.092379	0.668157	1	-0.880496	6.09771e-05	0.00246173	NA	F-box/LRR-repeat protein At3g26922 [Source:UniProtKB/Swiss-Prot;Acc:Q9LJF8]
AT3G27620	6.43791	0.181893	0.396247	0.991038	0.0418239	0.844448	1	0.248816	0.246238	1	0.716406	0.000999641	0.0248078	AOX1C	Ubiquinol oxidase 1c, mitochondrial [Source:UniProtKB/Swiss-Prot;Acc:O22048]
AT3G27660	37.7081	-0.34327	0.128025	0.961711	-0.00392373	0.986072	1	-0.219076	0.330861	1	-0.813255	0.000331823	0.0102906	OL2	Oleosin 20.3 kDa [Source:UniProtKB/Swiss-Prot;Acc:Q42431]
AT3G27870	46.9866	-0.616676	0.00446803	0.775616	-0.0881484	0.681588	1	0.00028526	0.998939	1	-0.721911	0.000883702	0.0226152	ALA8	Putative phospholipid-transporting ATPase 8 [Source:UniProtKB/Swiss-Prot;Acc:Q9LK90]
AT3G28500	7.09407	0.14934	0.492392	0.992544	0.0694433	0.748543	1	0.33313	0.127326	1	1.238	2.85797e-08	2.67043e-06	RPP2C	60S acidic ribosomal protein P2-3 [Source:UniProtKB/Swiss-Prot;Acc:Q9LH85]
AT3G28510	2.07144	0.0792442	0.574946	0.993131	0.103932	0.461983	1	0.0380425	0.7868	1	0.704264	1.46466e-06	9.43392e-05	NA	P-loop containing nucleoside triphosphate hydrolases superfamily protein [Source:TAIR;Acc:AT3G28510]
AT3G28580	8.42699	0.0564108	0.789446	1	0.224268	0.290244	1	0.0342216	0.871118	1	0.872216	5.01032e-05	0.00206703	NA	P-loop containing nucleoside triphosphate hydrolases superfamily protein [Source:TAIR;Acc:AT3G28580]
AT3G28740	677.709	-0.108593	0.566507	0.992611	-0.0240273	0.899046	1	-0.102636	0.587977	1	-1.16659	8.85651e-10	1.11238e-07	CYP81D11	Cytochrome P450 81D11 [Source:UniProtKB/Swiss-Prot;Acc:Q9LHA1]
AT3G28899	7.89382	-0.145708	0.522055	0.992544	-0.0792572	0.727827	1	0.0319002	0.888806	1	-0.835087	0.00018864	0.00633839	NA	unknown protein; Has 30201 Blast hits to 17322 proteins in 780 species: Archae - 12; Bacteria - 1396; Metazoa - 17338; Fungi - 3422; Plants - 5037; Viruses - 0; Other Eukaryotes - 2996 (source: NCBI BLink). [Source:TAIR;Acc:AT3G28899]
AT3G29590	11.3148	0.0302652	0.895289	1	0.103976	0.651314	1	-0.0173556	0.939757	1	0.900488	9.94686e-05	0.00375423	5MAT	Malonyl-CoA:anthocyanidin 5-O-glucoside-6''-O-malonyltransferase [Source:UniProtKB/Swiss-Prot;Acc:Q9LJB4]
AT3G42180	16.6032	0.0609739	0.789436	1	-0.418586	0.0685804	1	-0.21268	0.353692	1	-0.699462	0.00238426	0.0486053	NA	Probable glycosyltransferase At3g42180 [Source:UniProtKB/Swiss-Prot;Acc:Q3EAR7]
AT3G44260	257.237	0.0992542	0.660009	0.997578	-0.114413	0.612264	1	-0.115275	0.609595	1	1.35092	1.98425e-09	2.36104e-07	CAF1-9	Probable CCR4-associated factor 1 homolog 9 [Source:UniProtKB/Swiss-Prot;Acc:Q9LXM2]
AT3G44860	5.2855	0.167999	0.418328	0.991038	0.110446	0.593401	1	0.00758818	0.970603	1	0.687622	0.00113856	0.0276374	FAMT	farnesoic acid carboxyl-O-methyltransferase [Source:TAIR;Acc:AT3G44860]
AT3G44890	1471.17	0.144764	0.197976	0.964725	-0.0482166	0.668617	1	-0.127485	0.258161	1	-0.593632	1.59402e-07	1.27342e-05	RPL9	50S ribosomal protein L9, chloroplastic [Source:UniProtKB/Swiss-Prot;Acc:P25864]
AT3G46280	241.397	-0.279113	0.147318	0.961711	-0.13061	0.49684	1	-0.238782	0.214895	1	1.51786	1.16378e-15	3.70575e-13	NA	protein kinase-related [Source:TAIR;Acc:AT3G46280]
AT3G46660	13.692	-0.405058	0.0810101	0.961711	0.175672	0.448974	1	0.0925107	0.690187	1	-0.71506	0.00204643	0.0432795	UGT76E12	UDP-glycosyltransferase 76E12 [Source:UniProtKB/Swiss-Prot;Acc:Q94AB5]
AT3G46900	216.837	0.368126	0.0479932	0.961711	0.0544241	0.770957	1	0.0436983	0.815234	1	0.827353	7.86373e-06	0.000408697	COPT2	Copper transporter 2 [Source:UniProtKB/Swiss-Prot;Acc:Q9STG2]
AT3G47360	97.3936	-0.0274316	0.878792	1	-0.265718	0.144097	1	-0.43561	0.0175725	1	0.895953	2.70379e-07	2.05125e-05	HSD3	11-beta-hydroxysteroid dehydrogenase-like 3 [Source:UniProtKB/Swiss-Prot;Acc:Q9STY7]
AT3G47780	127.527	-0.206326	0.282223	0.979881	-0.043861	0.81858	1	-0.0896018	0.639771	1	0.827892	1.09428e-05	0.000550991	ABCA7	ABC transporter A family member 7 [Source:UniProtKB/Swiss-Prot;Acc:Q9STT5]
AT3G48425	49.9524	-0.166262	0.387974	0.991038	-0.0835103	0.663837	1	-0.209739	0.277745	1	-0.626118	0.00140541	0.0323889	APE1L	DNA-(apurinic or apyrimidinic site) lyase [Source:UniProtKB/Swiss-Prot;Acc:Q5XF07]
AT3G48640	1.29581	-0.0295525	0.819277	1	0.148926	0.254381	1	0.00736471	0.954576	1	0.428878	0.00133382	0.0313137	NA	unknown protein; FUNCTIONS IN: molecular_function unknown; INVOLVED IN: biological_process unknown; LOCATED IN: endomembrane system; EXPRESSED IN: 10 plant structures; EXPRESSED DURING: 10 growth stages; CONTAINS InterPro DOMAIN/s: Protein of unknow /.../tion DUF677 (InterPro:IPR007749); BEST Arabidopsis thaliana protein match is: Protein of unknown function (DUF677) (TAIR:AT5G66670.2); Has 42 Bl…
AT3G48720	479.62	0.242282	0.0491632	0.961711	-0.0108896	0.92992	1	-0.231607	0.062893	1	-0.392414	0.00166282	0.0370374	NA	HXXXD-type acyl-transferase family protein [Source:TAIR;Acc:AT3G48720]
AT3G48850	9.91495	-0.310777	0.166473	0.961711	-0.0217462	0.92334	1	-0.0913219	0.685607	1	1.1682	3.54248e-07	2.63448e-05	MPT2	Mitochondrial phosphate carrier protein 2, mitochondrial [Source:UniProtKB/Swiss-Prot;Acc:Q9M2Z8]
AT3G49110	38.5622	0.0398607	0.855355	1	0.0329984	0.880139	1	0.0373893	0.864352	1	0.81135	0.00015926	0.00550542	PER33	Peroxidase 33 [Source:UniProtKB/Swiss-Prot;Acc:P24101]
AT3G49120	1158.69	-0.322072	0.0253407	0.961711	-0.100657	0.483905	1	-0.132262	0.35779	1	0.660771	3.92652e-06	0.000223604	PER34	Peroxidase 34 [Source:UniProtKB/Swiss-Prot;Acc:Q9SMU8]
AT3G49220	1474.65	0.067322	0.581964	0.993131	0.110764	0.364856	1	0.147982	0.225934	1	0.480995	7.90355e-05	0.00307545	PME34	Probable pectinesterase/pectinesterase inhibitor 34 [Source:UniProtKB/Swiss-Prot;Acc:Q9M3B0]
AT3G49560	398.462	-0.0394981	0.76038	1	-0.194722	0.13418	1	-0.153047	0.238715	1	-0.449932	0.00057306	0.0159251	NA	Mitochondrial import inner membrane translocase subunit Tim17/Tim22/Tim23 family protein [Source:TAIR;Acc:AT3G49560]
AT3G49860	34.227	-0.124876	0.54047	0.992544	-0.159307	0.436148	1	-0.108419	0.595508	1	-0.874639	3.17007e-05	0.0013809	ATARLA1B	ADP-ribosylation factor-like A1B [Source:TAIR;Acc:AT3G49860]
AT3G49960	206.568	-0.029537	0.877757	1	0.275896	0.149154	1	0.37128	0.0519909	1	0.628307	0.000967069	0.024242	PER35	Peroxidase 35 [Source:UniProtKB/Swiss-Prot;Acc:Q96510]
AT3G50480	58.63	0.0074952	0.973609	1	0.0504813	0.823633	1	-0.0897875	0.692167	1	1.23008	4.3907e-08	4.00262e-06	HR4	RPW8-like protein 4 [Source:UniProtKB/Swiss-Prot;Acc:Q9SCS6]
AT3G50800	24.9671	0.19868	0.38155	0.991038	0.129049	0.570342	1	-0.0428271	0.851	1	0.911481	4.90741e-05	0.00203199	NA	unknown protein; FUNCTIONS IN: molecular_function unknown; INVOLVED IN: N-terminal protein myristoylation; LOCATED IN: cellular_component unknown; BEST Arabidopsis thaliana protein match is: unknown protein (TAIR:AT5G66580.1); Has 249 Blast hits to /.../oteins in 14 species: Archae - 0; Bacteria - 0; Metazoa - 0; Fungi - 0; Plants - 249; Viruses - 0; Other Eukaryotes - 0 (source: NCBI BLink). [So…
AT3G50930	28.902	-0.0870836	0.706509	1	0.133116	0.564508	1	0.0165441	0.94295	1	0.720304	0.00175941	0.0386557	BCS1	cytochrome BC1 synthesis [Source:TAIR;Acc:AT3G50930]
AT3G50970	368.253	-0.0995885	0.594075	0.99401	0.00599326	0.974395	1	0.117951	0.527326	1	-0.777054	3.51691e-05	0.00151737	XERO2	Dehydrin Xero 2 [Source:UniProtKB/Swiss-Prot;Acc:P42758]
AT3G50980	113.866	-0.294011	0.149491	0.961711	0.19291	0.34139	1	0.0394234	0.846117	1	-0.656725	0.00135021	0.0314986	XERO1	Dehydrin Xero 1 [Source:UniProtKB/Swiss-Prot;Acc:P25863]
AT3G51000	230.619	-0.319494	0.0299672	0.961711	-0.0652942	0.655154	1	-0.163185	0.2657	1	-1.52114	5.59594e-23	3.16283e-20	NA	alpha/beta-Hydrolases superfamily protein [Source:TAIR;Acc:AT3G51000]
AT3G51090	51.6019	0.106038	0.557805	0.992544	-0.186407	0.311465	1	0.0702276	0.699054	1	-0.663361	0.000435211	0.0128282	NA	Protein of unknown function (DUF1640) [Source:TAIR;Acc:AT3G51090]
AT3G51100	85.8927	0.373405	0.043774	0.961711	0.178026	0.339591	1	0.276335	0.137126	1	0.591243	0.00129364	0.0305287	NA	unknown protein; Has 48 Blast hits to 48 proteins in 16 species: Archae - 0; Bacteria - 0; Metazoa - 0; Fungi - 0; Plants - 48; Viruses - 0; Other Eukaryotes - 0 (source: NCBI BLink). [Source:TAIR;Acc:AT3G51100]
AT3G51140	478.715	-0.0413142	0.729453	1	0.056935	0.632837	1	0.0471774	0.692341	1	-0.55024	5.41461e-06	0.000293558	NA	Protein of unknown function (DUF3353) [Source:TAIR;Acc:AT3G51140]
AT3G51350	62.7528	-0.558265	0.00455019	0.781204	0.0354287	0.853733	1	0.0367717	0.848301	1	0.866743	3.45768e-06	0.000199926	NA	Eukaryotic aspartyl protease family protein [Source:TAIR;Acc:AT3G51350]
AT3G51520	589.554	-0.0351957	0.806348	1	0.0393474	0.783851	1	-0.0272452	0.849488	1	-0.625199	1.53445e-05	0.000738104	DGAT2	Diacylglycerol O-acyltransferase 2 [Source:UniProtKB/Swiss-Prot;Acc:Q9ASU1]
AT3G51810	131.347	-0.707618	0.00022242	0.14532	0.336453	0.0735645	1	0.379797	0.0433059	1	-0.649639	0.000675762	0.0182093	EM1	Em-like protein GEA1 [Source:UniProtKB/Swiss-Prot;Acc:Q07187]
AT3G52155	191.835	-0.598458	0.00232837	0.54858	0.108736	0.577399	1	0.109636	0.574278	1	-2.45177	2.29157e-33	2.3549e-30	NA	Phosphoglycerate mutase family protein [Source:TAIR;Acc:AT3G52155]
AT3G52340	668.988	-0.185797	0.0490818	0.961711	-0.231295	0.0144654	1	-0.432481	5.68622e-06	0.0267491	-0.105699	0.260705	0.734795	SPP3B	Probable sucrose-phosphatase 3b [Source:UniProtKB/Swiss-Prot;Acc:Q93XN8]
AT3G52400	341.964	-0.0342913	0.818869	1	-0.0737742	0.622524	1	-0.322414	0.0324036	1	0.513283	0.000535737	0.0151022	SYP122	Syntaxin-122 [Source:UniProtKB/Swiss-Prot;Acc:Q9SVC2]
AT3G52780	71.3785	-0.130231	0.535992	0.992544	0.0202054	0.923342	1	-0.205083	0.330446	1	-0.650337	0.00216211	0.0449687	PAP20	Probable purple acid phosphatase 20 [Source:UniProtKB/Swiss-Prot;Acc:Q9LXI7]
AT3G53040	236.051	-0.713547	2.51269e-05	0.0311058	0.361555	0.029487	1	0.513225	0.00196443	1	-1.01503	2.55837e-09	2.99687e-07	NA	late embryogenesis abundant protein, putative / LEA protein, putative [Source:TAIR;Acc:AT3G53040]
AT3G53150	7.1241	0.143819	0.504134	0.992544	-0.0455211	0.831321	1	0.171278	0.4261	1	1.02522	3.11726e-06	0.000182578	UGT73D1	UDP-glycosyltransferase 73D1 [Source:UniProtKB/Swiss-Prot;Acc:Q9SCP6]
AT3G53310	31.2701	0.00229791	0.991117	1	-0.104072	0.615881	1	-0.137958	0.506726	1	-0.678548	0.00133235	0.0313117	REM20	B3 domain-containing protein REM20 [Source:UniProtKB/Swiss-Prot;Acc:Q8LAV5]
AT3G53560	454.686	-0.220162	0.13269	0.961711	-0.120778	0.408761	1	-0.146918	0.315208	1	-0.722844	9.57928e-07	6.46473e-05	NA	Tetratricopeptide repeat (TPR)-like superfamily protein [Source:TAIR;Acc:AT3G53560]
AT3G53880	66.1092	-0.118647	0.495119	0.992544	-0.154375	0.376284	1	0.0153562	0.929305	1	-1.22087	4.28717e-11	6.73086e-09	AKR4C11	Aldo-keto reductase family 4 member C11 [Source:UniProtKB/Swiss-Prot;Acc:Q9M338]
AT3G54040	449.516	-0.106827	0.480937	0.992544	-0.056617	0.708512	1	-0.185743	0.221123	1	1.04449	2.69364e-12	5.20494e-10	NA	PAR1 protein [Source:TAIR;Acc:AT3G54040]
AT3G54150	13.3438	0.0797365	0.726575	1	0.211303	0.354731	1	0.166499	0.465581	1	0.944247	3.95691e-05	0.00168154	NA	S-adenosyl-L-methionine-dependent methyltransferases superfamily protein [Source:TAIR;Acc:AT3G54150]
AT3G54420	100.093	0.0834957	0.646169	0.997167	0.0963311	0.596372	1	-0.1105	0.546456	1	0.869028	1.03382e-06	6.91497e-05	ATEP3	homolog of carrot EP3-3 chitinase [Source:TAIR;Acc:AT3G54420]
AT3G54530	0.726964	0.0375127	0.723792	1	0	1	1	0	1	1	0.41833	0.000136672	0.00490296	NA	unknown protein; BEST Arabidopsis thaliana protein match is: unknown protein (TAIR:AT3G54520.1); Has 159 Blast hits to 159 proteins in 50 species: Archae - 2; Bacteria - 26; Metazoa - 55; Fungi - 5; Plants - 20; Viruses - 2; Other Eukaryotes - 49 (s /.../ NCBI BLink). [Source:TAIR;Acc:AT3G54530]
AT3G54940	473.466	-0.665371	0.000990841	0.376008	0.156025	0.438725	1	-0.00432801	0.982871	1	-1.15732	1.08938e-08	1.11948e-06	NA	Papain family cysteine protease [Source:TAIR;Acc:AT3G54940]
AT3G55005	125.597	-0.124873	0.397007	0.991038	-0.0992969	0.500519	1	-0.0431603	0.769162	1	-1.80811	5.11469e-28	4.12975e-25	TON1B	Protein TONNEAU 1b [Source:UniProtKB/Swiss-Prot;Acc:Q9FQ24]
AT3G55040	601.979	0.160977	0.192579	0.962791	0.0080951	0.947896	1	-0.0966633	0.436196	1	-0.473843	0.000149257	0.00524134	GSTL2	Glutathione S-transferase L2, chloroplastic [Source:UniProtKB/Swiss-Prot;Acc:Q9M2W2]
AT3G55050	414.69	-0.0429553	0.756291	1	-0.110008	0.427316	1	-0.136047	0.326596	1	-0.436935	0.0017141	0.0379167	PP2C6	Probable protein phosphatase 2C 48 [Source:UniProtKB/Swiss-Prot;Acc:Q94CL8]
AT3G55230	402.252	0.0434951	0.750442	1	0.213415	0.11726	1	0.120359	0.378087	1	0.576261	2.01282e-05	0.000940204	DIR24	Dirigent protein 24 [Source:UniProtKB/Swiss-Prot;Acc:Q9M3C8]
AT3G55320	308.399	-0.223744	0.0961654	0.961711	-0.0545264	0.683773	1	0.0658685	0.62168	1	-0.426631	0.00158215	0.0357261	ABCB20	ABC transporter B family member 20 [Source:UniProtKB/Swiss-Prot;Acc:Q9M3B9]
AT3G55440	6708.41	0.0693637	0.462304	0.992544	-0.0258851	0.783912	1	0.0286384	0.761552	1	0.312995	0.00089944	0.0229509	CTIMC	Triosephosphate isomerase, cytosolic [Source:UniProtKB/Swiss-Prot;Acc:P48491]
AT3G55760	90.381	-0.194646	0.254245	0.971279	0.0447663	0.791358	1	0.2286	0.173947	1	-1.46412	9.393e-16	3.03367e-13	NA	unknown protein; LOCATED IN: chloroplast stroma, chloroplast; EXPRESSED IN: 16 plant structures; EXPRESSED DURING: 10 growth stages; BEST Arabidopsis thaliana protein match is: unknown protein (TAIR:AT1G42430.2); Has 176 Blast hits to 125 proteins i /.../pecies: Archae - 0; Bacteria - 3; Metazoa - 19; Fungi - 9; Plants - 81; Viruses - 0; Other Eukaryotes - 64 (source: NCBI BLink). [Source:TAIR;Ac…
AT3G55970	176.069	-0.018329	0.937004	1	0.0367847	0.873973	1	0.0250246	0.914071	1	0.723358	0.00181797	0.0397492	ATJRG21	jasmonate-regulated gene 21 [Source:TAIR;Acc:AT3G55970]
AT3G56130	1218.99	0.0885175	0.444411	0.991038	-0.0773374	0.504736	1	-0.108924	0.347694	1	-0.424877	0.000259862	0.00835697	NA	biotin/lipoyl attachment domain-containing protein [Source:TAIR;Acc:AT3G56130]
AT3G56350	42.0949	-0.819701	0.000208706	0.140257	0.0727151	0.738746	1	-0.170094	0.436948	1	-1.01623	4.51648e-06	0.00025212	MSD2	Superoxide dismutase [Mn] 2, mitochondrial [Source:UniProtKB/Swiss-Prot;Acc:Q9LYK8]
AT3G56400	24.2553	0.299777	0.196698	0.964332	0.0400178	0.863204	1	0.237278	0.306906	1	1.11491	1.49177e-06	9.58121e-05	WRKY70	Probable WRKY transcription factor 70 [Source:UniProtKB/Swiss-Prot;Acc:Q9LY00]
AT3G56750	351.231	-0.0129325	0.9247	1	-0.0737369	0.5905	1	-0.261162	0.0578808	1	-0.495293	0.000341064	0.0105133	NA	unknown protein; BEST Arabidopsis thaliana protein match is: unknown protein (TAIR:AT2G41150.2); Has 128 Blast hits to 128 proteins in 16 species: Archae - 0; Bacteria - 0; Metazoa - 0; Fungi - 0; Plants - 117; Viruses - 0; Other Eukaryotes - 11 (so /.../NCBI BLink). [Source:TAIR;Acc:AT3G56750]
AT3G56850	302.944	-0.0742367	0.647715	0.997167	-0.0744315	0.646846	1	0.0336139	0.835855	1	-1.21189	2.9578e-13	6.4298e-11	DPBF3	ABSCISIC ACID-INSENSITIVE 5-like protein 2 [Source:UniProtKB/Swiss-Prot;Acc:Q9LES3]
AT3G56880	638.077	0.135293	0.443917	0.991038	-0.0071712	0.967655	1	0.0387765	0.826411	1	0.629164	0.000357451	0.0108619	NA	VQ motif-containing protein [Source:TAIR;Acc:AT3G56880]
AT3G57220	243.545	0.00214959	0.987391	1	5.40581e-05	0.999683	1	0.0868722	0.522118	1	-0.477193	0.000551186	0.0154589	NA	Glycosyl transferase family 4 protein [Source:TAIR;Acc:AT3G57220]
AT3G57540	237.177	0.144445	0.373485	0.991038	-0.0136667	0.933094	1	0.0149416	0.926842	1	-0.542107	0.000980511	0.0244673	NA	Remorin family protein [Source:TAIR;Acc:AT3G57540]
AT3G57920	23.0401	0.00900971	0.96779	1	-0.144189	0.519559	1	-0.139015	0.534688	1	-0.907481	6.25083e-05	0.00251457	SPL15	Squamosa promoter-binding-like protein 15 [Source:UniProtKB/Swiss-Prot;Acc:Q9M2Q6]
AT3G58450	38.1352	-0.355989	0.101224	0.961711	0.128783	0.549693	1	-0.199545	0.357015	1	-0.996004	5.94724e-06	0.000320131	NA	Adenine nucleotide alpha hydrolases-like superfamily protein [Source:TAIR;Acc:AT3G58450]
AT3G58460	809.042	0.107799	0.528351	0.992544	0.0725385	0.671392	1	0.0997869	0.559459	1	-0.768693	7.61799e-06	0.0003996	RBL15	Uncharacterized protein At3g58460 [Source:UniProtKB/Swiss-Prot;Acc:Q8LB17]
AT3G59220	109.715	0.117771	0.475062	0.992544	0.0361463	0.827224	1	0.0823484	0.618448	1	0.512746	0.00155909	0.0352832	PRN1	Pirin-1 [Source:UniProtKB/Swiss-Prot;Acc:Q9LX49]
AT3G59310	154.86	-0.0575484	0.735802	1	-0.146332	0.392014	1	-0.171625	0.315844	1	-0.604156	0.000471754	0.0136212	NA	Eukaryotic protein of unknown function (DUF914) [Source:TAIR;Acc:AT3G59310]
AT3G59390	79.5681	-0.029861	0.870717	1	-0.263917	0.153896	1	-0.152698	0.407652	1	-0.573056	0.00214944	0.044829	NA	unknown protein; FUNCTIONS IN: molecular_function unknown; INVOLVED IN: biological_process unknown; LOCATED IN: endomembrane system; EXPRESSED IN: 22 plant structures; EXPRESSED DURING: 13 growth stages; CONTAINS InterPro DOMAIN/s: Protein of unknow /.../tion DUF2054 (InterPro:IPR019352); Has 35333 Blast hits to 34131 proteins in 2444 species: Archae - 798; Bacteria - 22429; Metazoa - 974; Fungi …
AT3G59700	32.3134	-0.0186512	0.932683	1	0.0769866	0.726943	1	0.0347138	0.875025	1	0.685406	0.00162613	0.0363996	LECRK55	L-type lectin-domain containing receptor kinase V.5 [Source:UniProtKB/Swiss-Prot;Acc:Q96285]
AT3G59980	279.464	-0.267585	0.101248	0.961711	-0.127278	0.434667	1	-0.115985	0.476504	1	-2.7085	3.55644e-53	8.93378e-50	NA	Nucleic acid-binding, OB-fold-like protein [Source:TAIR;Acc:AT3G59980]
AT3G60270	2.62251	0.0056494	0.971789	1	0.0114421	0.942764	1	-0.0251104	0.874384	1	1.1749	6.06313e-12	1.0966e-09	NA	Cupredoxin superfamily protein [Source:TAIR;Acc:AT3G60270]
AT3G60380	298.243	0.0901155	0.462347	0.992544	0.0630208	0.607813	1	0.131264	0.283982	1	0.382244	0.00159307	0.0358369	NA	FUNCTIONS IN: molecular_function unknown; INVOLVED IN: biological_process unknown; LOCATED IN: cellular_component unknown; EXPRESSED IN: 24 plant structures; EXPRESSED DURING: 13 growth stages; BEST Arabidopsis thaliana protein match is: hydroxyprol /.../ch glycoprotein family protein (TAIR:AT4G16790.1); Has 6102 Blast hits to 3981 proteins in 424 species: Archae - 6; Bacteria - 372; Metazoa - 26…
AT3G62150	132.935	0.193145	0.304169	0.985448	0.245992	0.190237	1	0.301711	0.107843	1	0.614589	0.000978006	0.0244318	ABCB21	ABC transporter B family member 21 [Source:UniProtKB/Swiss-Prot;Acc:Q9M1Q9]
AT3G62600	411.944	0.0829159	0.624864	0.997167	-0.00421321	0.980195	1	0.131529	0.43775	1	0.546103	0.00121275	0.029075	ERDJ3B	DnaJ protein ERDJ3B [Source:UniProtKB/Swiss-Prot;Acc:Q9LZK5]
AT3G63080	202.412	-0.119212	0.395153	0.991038	-0.0127347	0.927379	1	-0.0280026	0.841291	1	-0.900652	4.9101e-10	6.34329e-08	GPX5	Probable glutathione peroxidase 5 [Source:UniProtKB/Swiss-Prot;Acc:Q9LYB4]
AT3G63250	318.615	-0.06521	0.620676	0.997167	0.0429877	0.743523	1	0.0205006	0.876114	1	-0.728935	6.02121e-08	5.19571e-06	HMT-2	Homocysteine S-methyltransferase 2 [Source:UniProtKB/Swiss-Prot;Acc:Q9M1W4]
AT3G63320	2.64812	-0.0409086	0.814858	1	-0.118439	0.494646	1	-0.15497	0.370084	1	0.578907	0.00138677	0.0320574	NA	Putative protein phosphatase 2C 50 [Source:UniProtKB/Swiss-Prot;Acc:Q9M1V8]
AT3G63380	61.5579	-0.492858	0.0331139	0.961711	-0.157932	0.494378	1	-0.273893	0.236126	1	1.02418	8.83408e-06	0.000454945	ACA12	Calcium-transporting ATPase 12, plasma membrane-type [Source:UniProtKB/Swiss-Prot;Acc:Q9LY77]
AT3G63510	165.302	-0.510635	0.00133211	0.421519	-0.098777	0.529389	1	-0.146903	0.350427	1	-0.623661	9.15438e-05	0.0034667	NA	FMN-linked oxidoreductases superfamily protein [Source:TAIR;Acc:AT3G63510]
AT4G00080	71.0159	0.202714	0.255326	0.971279	0.257628	0.147753	1	0.355129	0.0450897	1	0.579587	0.000912566	0.0232073	UNE11	Plant invertase/pectin methylesterase inhibitor superfamily protein [Source:TAIR;Acc:AT4G00080]
AT4G00560	242.679	-0.147171	0.347072	0.991038	-0.0329055	0.833115	1	0.0159612	0.918531	1	-1.43609	8.84554e-19	3.57107e-16	NA	NAD(P)-binding Rossmann-fold superfamily protein [Source:TAIR;Acc:AT4G00560]
AT4G00620	179.319	0.107935	0.59335	0.993979	-0.00286469	0.988702	1	-0.0711539	0.72521	1	-1.1533	1.7749e-08	1.72961e-06	FOLD4	Bifunctional protein FolD 4, chloroplastic [Source:UniProtKB/Swiss-Prot;Acc:O65271]
AT4G01610	2249.28	-0.228641	0.136376	0.961711	0.0628516	0.682002	1	-0.13318	0.385512	1	-0.545871	0.000380229	0.0114464	NA	Cysteine proteinases superfamily protein [Source:TAIR;Acc:AT4G01610]
AT4G01970	24.6743	-0.747475	0.000952306	0.376008	0.178695	0.422779	1	-0.294906	0.189335	1	-1.38915	1.1169e-09	1.38741e-07	RFS4	Probable galactinol--sucrose galactosyltransferase 4 [Source:UniProtKB/Swiss-Prot;Acc:Q9SYJ4]
AT4G02360	33.5238	-0.142962	0.532411	0.992544	-0.223637	0.329055	1	-0.285518	0.212963	1	-0.777394	0.000720805	0.0191829	NA	Protein of unknown function, DUF538 [Source:TAIR;Acc:AT4G02360]
AT4G02520	1848.18	-0.157442	0.427347	0.991038	-0.0227389	0.908716	1	-0.196292	0.322392	1	0.81377	4.01666e-05	0.00170373	GSTF2	Glutathione S-transferase F2 [Source:UniProtKB/Swiss-Prot;Acc:P46422]
AT4G02610	56.0053	-0.00119665	0.994832	1	0.0255766	0.889886	1	-0.0582799	0.753377	1	-0.698073	0.000247843	0.00804764	TRPA1	Tryptophan synthase alpha chain [Source:UniProtKB/Swiss-Prot;Acc:O22765]
AT4G03460	7.9205	-0.105101	0.632032	0.997167	-0.0694168	0.751816	1	0.0244371	0.911558	1	0.814247	0.000273218	0.0087368	NA	Ankyrin repeat family protein [Source:TAIR;Acc:AT4G03460]
AT4G04220	21.3762	-0.203862	0.372699	0.991038	-0.0365106	0.872905	1	0.152953	0.501516	1	0.933048	3.18094e-05	0.00138298	AtRLP46	receptor like protein 46 [Source:TAIR;Acc:AT4G04220]
AT4G04614	74.5895	0.268227	0.149793	0.961711	0.0865952	0.643945	1	0.0859493	0.646526	1	-0.659822	0.000590599	0.0162833	NA	unknown protein; Has 35333 Blast hits to 34131 proteins in 2444 species: Archae - 798; Bacteria - 22429; Metazoa - 974; Fungi - 991; Plants - 531; Viruses - 0; Other Eukaryotes - 9610 (source: NCBI BLink). [Source:TAIR;Acc:AT4G04614]
AT4G04630	137.006	0.104664	0.528028	0.992544	-0.0786413	0.637261	1	-0.298398	0.0757173	1	-0.669415	8.03715e-05	0.00312206	NA	Protein of unknown function, DUF584 [Source:TAIR;Acc:AT4G04630]
AT4G04870	109.958	-0.110886	0.48784	0.992544	-0.241074	0.133999	1	-0.312406	0.0530292	1	-0.669868	4.2525e-05	0.00179389	CLS	Cardiolipin synthase (CMP-forming), mitochondrial [Source:UniProtKB/Swiss-Prot;Acc:Q93YW7]
AT4G05631	45.7645	-0.298403	0.193771	0.963164	0.134472	0.557246	1	0.592983	0.00949453	1	-0.706678	0.00212894	0.0445659	NA	unknown protein; Has 30201 Blast hits to 17322 proteins in 780 species: Archae - 12; Bacteria - 1396; Metazoa - 17338; Fungi - 3422; Plants - 5037; Viruses - 0; Other Eukaryotes - 2996 (source: NCBI BLink). [Source:TAIR;Acc:AT4G05631]
AT4G08770	59.9511	0.111923	0.627412	0.997167	0.101839	0.658761	1	-0.000974919	0.996628	1	0.715115	0.00188858	0.0407604	PER37	Peroxidase 37 [Source:UniProtKB/Swiss-Prot;Acc:Q9LDN9]
AT4G08850	562.633	-0.0599724	0.736815	1	-0.0655976	0.713171	1	0.0280846	0.874874	1	0.677009	0.00013886	0.00495165	NA	Probable LRR receptor-like serine/threonine-protein kinase At4g08850 [Source:UniProtKB/Swiss-Prot;Acc:Q8VZG8]
AT4G09600	77.4533	-0.366658	0.110905	0.961711	0.127417	0.579123	1	-0.0557715	0.808259	1	-1.00279	1.34616e-05	0.000655904	GASA3	Gibberellin-regulated protein 3 [Source:UniProtKB/Swiss-Prot;Acc:P46687]
AT4G09820	3.34757	0.0760962	0.684031	0.999807	0.0852874	0.64777	1	0.193271	0.303194	1	0.769404	7.0707e-05	0.00280521	TT8	Transcription factor TT8 [Source:UniProtKB/Swiss-Prot;Acc:Q9FT81]
AT4G10070	201.795	-0.219957	0.204818	0.966018	-0.0744109	0.667171	1	0.0567401	0.742485	1	-0.738605	2.4666e-05	0.00111193	NA	KH domain-containing protein [Source:TAIR;Acc:AT4G10070]
AT4G10500	37.6415	-0.267041	0.218889	0.968388	0.0553869	0.797096	1	0.058762	0.785063	1	1.13779	5.7755e-08	5.00868e-06	NA	2-oxoglutarate (2OG) and Fe(II)-dependent oxygenase superfamily protein [Source:TAIR;Acc:AT4G10500]
AT4G11170	2.23097	-0.0762919	0.612094	0.997026	-0.11305	0.450532	1	-0.111732	0.455594	1	0.667093	2.07359e-05	0.000960652	NA	Putative disease resistance protein At4g11170 [Source:UniProtKB/Swiss-Prot;Acc:O82500]
AT4G11320	15163.9	-0.073353	0.612441	0.997167	0.0348771	0.809646	1	0.0431035	0.765933	1	-0.489855	0.00071845	0.0191542	NA	Probable cysteine proteinase At4g11320 [Source:UniProtKB/Swiss-Prot;Acc:Q9SUS9]
AT4G11410	175.883	-0.588074	1.37111e-05	0.0179165	-0.0173943	0.894815	1	-0.33443	0.0123181	1	-3.70863	1.71655e-94	1.29359e-90	NA	NAD(P)-binding Rossmann-fold superfamily protein [Source:TAIR;Acc:AT4G11410]
AT4G11521	38.6136	0.0164741	0.940464	1	-0.010703	0.96134	1	-0.0757242	0.732045	1	0.996465	4.17374e-06	0.0002359	CRK34	Putative cysteine-rich receptor-like protein kinase 34 [Source:UniProtKB/Swiss-Prot;Acc:Q8LPI0]
AT4G11640	44.2365	-0.306975	0.103257	0.961711	0.00676367	0.970958	1	-0.147599	0.430655	1	-1.47554	2.08683e-13	4.6712e-11	SR	Serine racemase [Source:UniProtKB/Swiss-Prot;Acc:Q2PGG3]
AT4G11650	716.784	-0.530831	0.0101267	0.946509	-0.212478	0.302828	1	-0.36815	0.0743585	1	1.54949	4.79848e-14	1.21892e-11	OSM34	Osmotin-like protein OSM34 [Source:UniProtKB/Swiss-Prot;Acc:P50700]
AT4G12470	660.437	-0.356977	0.05289	0.961711	-0.104928	0.568791	1	-0.252585	0.170515	1	1.10189	1.84968e-09	2.22434e-07	AZI1	pEARLI1-like lipid transfer protein 1 [Source:UniProtKB/Swiss-Prot;Acc:Q9SU35]
AT4G12480	260.397	-0.315529	0.173843	0.961711	-0.0674666	0.771196	1	-0.258867	0.264524	1	1.21269	1.70614e-07	1.34869e-05	EARLI1	Lipid transfer protein EARLI 1 [Source:UniProtKB/Swiss-Prot;Acc:Q39176]
AT4G12490	64.1744	-0.32741	0.141011	0.961711	-0.0891029	0.689039	1	-0.164765	0.459159	1	1.19939	8.01759e-08	6.7635e-06	NA	pEARLI1-like lipid transfer protein 2 [Source:UniProtKB/Swiss-Prot;Acc:Q9SU34]
AT4G12500	28.6988	-0.311634	0.17731	0.961711	-0.0968689	0.675425	1	-0.42774	0.0636405	1	2.17592	6.13779e-21	2.8319e-18	NA	pEARLI1-like lipid transfer protein 3 [Source:UniProtKB/Swiss-Prot;Acc:Q9SU33]
AT4G12550	607.095	0.118712	0.551079	0.992544	0.182627	0.358992	1	0.219991	0.269144	1	-0.936056	2.8242e-06	0.000168914	AIR1	Putative lipid-binding protein AIR1 [Source:UniProtKB/Swiss-Prot;Acc:Q9S7I2]
AT4G12680	79.8313	-0.486574	0.00683867	0.893542	-0.0659821	0.709588	1	-0.0517221	0.770307	1	-0.658848	0.000268111	0.00858563	NA	unknown protein; INVOLVED IN: vegetative to reproductive phase transition of meristem; LOCATED IN: endomembrane system; BEST Arabidopsis thaliana protein match is: unknown protein (TAIR:AT5G40640.1); Has 103 Blast hits to 103 proteins in 14 species: /.../e - 0; Bacteria - 0; Metazoa - 0; Fungi - 0; Plants - 103; Viruses - 0; Other Eukaryotes - 0 (source: NCBI BLink). [Source:TAIR;Acc:AT4G12680]
AT4G12735	5.52421	0.275952	0.179501	0.961711	0.121771	0.550767	1	0.0615251	0.762401	1	0.937	8.10456e-06	0.000419286	NA	unknown protein; FUNCTIONS IN: molecular_function unknown; INVOLVED IN: biological_process unknown; LOCATED IN: plasma membrane; EXPRESSED IN: rosette leaf, cultured cell; BEST Arabidopsis thaliana protein match is: unknown protein (TAIR:AT4G12731.1 /.../ 35333 Blast hits to 34131 proteins in 2444 species: Archae - 798; Bacteria - 22429; Metazoa - 974; Fungi - 991; Plants - 531; Viruses - 0; Othe…
AT4G13395	37.8437	0.011811	0.953921	1	-0.0258476	0.899349	1	-0.0152964	0.940333	1	0.954625	3.36701e-06	0.000195183	DVL10	ROTUNDIFOLIA like 12 [Source:TAIR;Acc:AT4G13395]
AT4G13420	20.9687	-0.359897	0.118898	0.961711	0.209366	0.365721	1	0.0288414	0.900761	1	0.72484	0.00176507	0.0387423	POT5	Potassium transporter 5 [Source:UniProtKB/Swiss-Prot;Acc:Q9M7K4]
AT4G13575	61.703	-0.0797192	0.668107	0.998334	-0.191287	0.305784	1	-0.625673	0.000997114	1	-0.907544	2.20121e-06	0.000135231	NA	unknown protein; FUNCTIONS IN: molecular_function unknown; INVOLVED IN: biological_process unknown; LOCATED IN: cellular_component unknown; Has 30201 Blast hits to 17322 proteins in 780 species: Archae - 12; Bacteria - 1396; Metazoa - 17338; Fungi - /.../ Plants - 5037; Viruses - 0; Other Eukaryotes - 2996 (source: NCBI BLink). [Source:TAIR;Acc:AT4G13575]
AT4G13660	216.541	-0.0463349	0.741597	1	0.0579824	0.678823	1	0.0929938	0.506223	1	0.451867	0.00104858	0.0257397	PRR2	Pinoresinol reductase 2 [Source:UniProtKB/Swiss-Prot;Acc:Q9SVP6]
AT4G13860	137.981	0.0708073	0.658291	0.997167	0.0991087	0.535661	1	0.119762	0.454017	1	-0.775665	2.65807e-06	0.000159823	NA	RNA-binding (RRM/RBD/RNP motifs) family protein [Source:TAIR;Acc:AT4G13860]
AT4G14020	99.8465	0.0974864	0.578002	0.993131	-0.0082731	0.962513	1	-0.238743	0.17913	1	0.537021	0.00185274	0.0401985	NA	Rapid alkalinization factor (RALF) family protein [Source:TAIR;Acc:AT4G14020]
AT4G14368	6.59319	0.0539545	0.789115	1	0.0761795	0.705602	1	0.0840488	0.676807	1	1.13867	4.79078e-08	4.3324e-06	NA	Regulator of chromosome condensation (RCC1) family protein [Source:TAIR;Acc:AT4G14368]
AT4G14370	14.5499	0.123742	0.594192	0.99401	0.383477	0.0985809	1	0.159473	0.492331	1	0.717554	0.00195834	0.0419263	NA	Disease resistance protein (TIR-NBS-LRR class) family [Source:TAIR;Acc:AT4G14370]
AT4G14450	2.58697	0.22935	0.206016	0.96633	0.0609371	0.733459	1	-0.0552429	0.755492	1	0.629405	0.000709438	0.0190035	NA	Uncharacterized protein At4g14450, chloroplastic [Source:UniProtKB/Swiss-Prot;Acc:Q6NN02]
AT4G14630	56.787	-0.628588	0.00496352	0.810934	-0.490056	0.0286344	1	-0.610058	0.00640288	1	1.03649	4.12617e-06	0.000233795	GLP9	Germin-like protein subfamily 1 member 8 [Source:UniProtKB/Swiss-Prot;Acc:Q9LEA7]
AT4G15093	160.055	-0.0761824	0.615539	0.997167	-0.156672	0.30333	1	-0.205867	0.17716	1	-0.768192	8.05793e-07	5.52041e-05	LIGB	Extradiol ring-cleavage dioxygenase [Source:UniProtKB/Swiss-Prot;Acc:Q949R4]
AT4G15340	87.1354	0.0933246	0.571156	0.993131	0.0840713	0.610483	1	0.172703	0.293549	1	-0.531921	0.00174424	0.0383971	PEN1	Arabidiol synthase [Source:UniProtKB/Swiss-Prot;Acc:Q9FR95]
AT4G15475	271.925	-0.257737	0.0618401	0.961711	0.0366183	0.789102	1	-0.173114	0.208803	1	-0.587146	2.47036e-05	0.00111193	FBL4	F-box/LRR-repeat protein 4 [Source:UniProtKB/Swiss-Prot;Acc:Q9C5D2]
AT4G15520	104.281	-0.160233	0.313847	0.989391	0.0249847	0.874284	1	-0.140244	0.378272	1	-1.02536	7.2582e-10	9.27081e-08	NA	tRNA/rRNA methyltransferase (SpoU) family protein [Source:TAIR;Acc:AT4G15520]
AT4G15760	1347.49	0.104616	0.526335	0.992544	-0.0421754	0.798468	1	-0.176807	0.28468	1	-0.573467	0.000528919	0.014966	MO1	monooxygenase 1 [Source:TAIR;Acc:AT4G15760]
AT4G16008	79.5888	0.219329	0.233967	0.970359	0.149611	0.418354	1	-0.0274814	0.882663	1	0.586849	0.00124518	0.0296326	NA	unknown protein; FUNCTIONS IN: molecular_function unknown; INVOLVED IN: biological_process unknown; LOCATED IN: cellular_component unknown; Has 30201 Blast hits to 17322 proteins in 780 species: Archae - 12; Bacteria - 1396; Metazoa - 17338; Fungi - /.../ Plants - 5037; Viruses - 0; Other Eukaryotes - 2996 (source: NCBI BLink). [Source:TAIR;Acc:AT4G16008]
AT4G16160	68.3492	-0.761852	0.000102599	0.0832151	0.222887	0.242608	1	0.016803	0.930169	1	-1.3789	5.89927e-12	1.07557e-09	OEP162	Outer envelope pore protein 16-2, chloroplastic [Source:UniProtKB/Swiss-Prot;Acc:Q0WMZ5]
AT4G16260	630.492	-0.130838	0.349545	0.991038	-0.045133	0.74662	1	-0.172021	0.219048	1	0.808065	5.21055e-09	5.60953e-07	NA	Glycosyl hydrolase superfamily protein [Source:TAIR;Acc:AT4G16260]
AT4G16745	65.6117	-0.13993	0.478053	0.992544	-0.145462	0.461334	1	-0.00478833	0.98056	1	0.870991	5.11413e-06	0.000280632	NA	Exostosin family protein [Source:TAIR;Acc:AT4G16745]
AT4G16850	113.13	-0.0250361	0.890553	1	-0.144454	0.428666	1	-0.00464468	0.979632	1	-2.02454	3.82467e-25	2.54318e-22	NA	unknown protein; BEST Arabidopsis thaliana protein match is: unknown protein (TAIR:AT1G31130.1); Has 30201 Blast hits to 17322 proteins in 780 species: Archae - 12; Bacteria - 1396; Metazoa - 17338; Fungi - 3422; Plants - 5037; Viruses - 0; Other Eu /.../es - 2996 (source: NCBI BLink). [Source:TAIR;Acc:AT4G16850]
AT4G17340	9828.49	0.188225	0.249045	0.971279	0.0747417	0.647176	1	0.114787	0.482104	1	-0.49463	0.00246118	0.0497251	TIP2-2	Probable aquaporin TIP2-2 [Source:UniProtKB/Swiss-Prot;Acc:Q41975]
AT4G17500	178.516	-0.0396974	0.842836	1	0.00701073	0.972053	1	-0.0544841	0.785585	1	0.801979	5.40973e-05	0.00220366	ERF1A	Ethylene-responsive transcription factor 1A [Source:UniProtKB/Swiss-Prot;Acc:O80337]
AT4G17740	362.751	-0.319045	0.0124228	0.946509	-0.0744781	0.556842	1	-0.146337	0.249371	1	-0.509121	7.07259e-05	0.00280521	CTPA2	Carboxyl-terminal-processing peptidase 2, chloroplastic [Source:UniProtKB/Swiss-Prot;Acc:O23614]
AT4G18130	228.586	-0.281454	0.0977324	0.961711	0.0631802	0.70861	1	0.14015	0.406661	1	-1.71211	2.31948e-22	1.24854e-19	PHYE	Phytochrome E [Source:UniProtKB/Swiss-Prot;Acc:P42498]
AT4G18250	11.8666	-0.0755086	0.742546	1	-0.0707862	0.758034	1	-0.10166	0.657993	1	1.07316	3.55874e-06	0.000205245	NA	receptor serine/threonine kinase, putative [Source:TAIR;Acc:AT4G18250]
AT4G18370	529.269	0.0803989	0.445499	0.991038	-0.0230722	0.827258	1	-0.229345	0.0312767	1	-0.42069	8.33184e-05	0.00321444	DEGP5	Protease Do-like 5, chloroplastic [Source:UniProtKB/Swiss-Prot;Acc:Q9SEL7]
AT4G18920	6.52185	-0.463622	0.0417643	0.961711	-0.115085	0.61558	1	-0.370989	0.103624	1	-0.782411	0.000534829	0.0150954	NA	Protein of unknown function (DUF1264) [Source:TAIR;Acc:AT4G18920]
AT4G19006	315.617	-0.0343768	0.795584	1	0.0248133	0.851445	1	-0.0198109	0.881322	1	-0.482891	0.000323983	0.0101029	RPN9B	26S proteasome non-ATPase regulatory subunit 13 homolog B [Source:UniProtKB/Swiss-Prot;Acc:Q8GYA6]
AT4G19160	5527.47	0.0555329	0.739183	1	-0.0243894	0.883753	1	-0.156635	0.347773	1	-0.624348	0.000183191	0.00620927	NA	unknown protein; Has 35333 Blast hits to 34131 proteins in 2444 species: Archae - 798; Bacteria - 22429; Metazoa - 974; Fungi - 991; Plants - 531; Viruses - 0; Other Eukaryotes - 9610 (source: NCBI BLink). [Source:TAIR;Acc:AT4G19160]
AT4G19810	809.139	-0.280038	0.0304609	0.961711	-0.10143	0.432208	1	-0.278022	0.0316807	1	-0.573264	9.9696e-06	0.000506455	NA	Glycosyl hydrolase family protein with chitinase insertion domain [Source:TAIR;Acc:AT4G19810]
AT4G19970	9.21992	-0.131596	0.56599	0.992611	-0.238254	0.297448	1	-0.206588	0.366498	1	0.781934	0.000721224	0.0191829	NA	CONTAINS InterPro DOMAIN/s: Nucleotide-diphospho-sugar transferase, predicted (InterPro:IPR005069); BEST Arabidopsis thaliana protein match is: Nucleotide-diphospho-sugar transferase family protein (TAIR:AT5G44820.1); Has 801 Blast hits to 466 prote /.../ 35 species: Archae - 0; Bacteria - 0; Metazoa - 2; Fungi - 0; Plants - 750; Viruses - 0; Other Eukaryotes - 49 (source: NCBI BLink). [Source:TA…
AT4G20000	24.8507	0.120151	0.586604	0.993131	-0.122196	0.582984	1	-0.24719	0.268385	1	0.775375	0.000354397	0.0108127	NA	VQ motif-containing protein [Source:TAIR;Acc:AT4G20000]
AT4G20140	165.143	-0.062183	0.719895	1	0.231519	0.178748	1	0.414182	0.0157518	1	0.628605	0.000228332	0.00747054	GSO1	LRR receptor-like serine/threonine-protein kinase GSO1 [Source:UniProtKB/Swiss-Prot;Acc:C0LGQ5]
AT4G20350	29.315	-0.186675	0.384903	0.991038	0.0631782	0.767214	1	0.074462	0.727158	1	-0.766444	0.000448737	0.0131243	NA	oxidoreductases [Source:TAIR;Acc:AT4G20350]
AT4G20760	159.079	-0.546388	0.000479105	0.244979	-0.0938228	0.543083	1	-0.103653	0.501895	1	-2.18746	6.18869e-38	8.23023e-35	NA	NAD(P)-binding Rossmann-fold superfamily protein [Source:TAIR;Acc:AT4G20760]
AT4G20820	164.815	-0.00166357	0.992639	1	0.0170886	0.924474	1	-0.236395	0.192014	1	-0.613781	0.000766407	0.0200846	NA	FAD-binding Berberine family protein [Source:TAIR;Acc:AT4G20820]
AT4G21020	86.9686	-0.336792	0.0584486	0.961711	0.564889	0.00106597	1	0.375284	0.0306559	1	-0.972551	1.05381e-07	8.66343e-06	NA	Late embryogenesis abundant protein (LEA) family protein [Source:TAIR;Acc:AT4G21020]
AT4G21110	744.987	0.306643	0.0881253	0.961711	-0.0685063	0.703618	1	-0.168606	0.349345	1	-0.767555	2.15988e-05	0.000990477	NA	G10 family protein [Source:TAIR;Acc:AT4G21110]
AT4G21160	777.643	0.167674	0.190118	0.962186	0.0439225	0.731811	1	-0.121378	0.34474	1	-0.495995	0.000121515	0.00444532	AGD12	ADP-ribosylation factor GTPase-activating protein AGD12 [Source:UniProtKB/Swiss-Prot;Acc:Q9FVJ3]
AT4G21326	38.2936	-0.718631	0.00157167	0.462091	-0.115664	0.608994	1	-0.212618	0.347514	1	-1.32014	7.5705e-09	7.92379e-07	ATSBT3.12	subtilase 3.12 [Source:TAIR;Acc:AT4G21326]
AT4G21460	138.661	0.0223786	0.878416	1	-0.00878998	0.952188	1	0.046173	0.752312	1	-1.02996	2.64208e-11	4.24402e-09	NA	Ribosomal protein S24/S35, mitochondrial [Source:TAIR;Acc:AT4G21460]
AT4G21585	15.1525	-0.505271	0.0287203	0.961711	-0.363895	0.11493	1	-0.194611	0.398588	1	-1.17811	3.46537e-07	2.59173e-05	ENDO4	Endonuclease 4 [Source:UniProtKB/Swiss-Prot;Acc:F4JJL0]
AT4G21680	81.9933	-0.584024	0.00346006	0.687653	-0.0909916	0.645424	1	-0.142383	0.472031	1	-1.09729	5.64224e-08	4.92509e-06	NPF7.2	Protein NRT1/ PTR FAMILY 7.2 [Source:UniProtKB/Swiss-Prot;Acc:Q8GXN2]
AT4G21840	3.90522	0.00312112	0.986391	1	-0.0387506	0.831662	1	0.0545137	0.765884	1	0.823756	1.38382e-05	0.000671362	MSRB8	Peptide methionine sulfoxide reductase B8 [Source:UniProtKB/Swiss-Prot;Acc:O49707]
AT4G22270	56.6433	-0.31394	0.0923476	0.961711	-0.332669	0.0750678	1	-0.442042	0.0186465	1	-0.622102	0.000977104	0.0244318	MRB1	Protein of unknown function (DUF3537) [Source:TAIR;Acc:AT4G22270]
AT4G22390	22.0278	0.0274643	0.904557	1	0.184822	0.418882	1	0.291277	0.202018	1	0.699744	0.00200983	0.0427856	NA	F-box protein At4g22390 [Source:UniProtKB/Swiss-Prot;Acc:Q9SUY0]
AT4G22960	4.54532	0.0659925	0.751966	1	0.100473	0.630244	1	0.104943	0.615013	1	0.820185	0.000136518	0.00490296	NA	Protein of unknown function (DUF544) [Source:TAIR;Acc:AT4G22960]
AT4G23130	7.88472	-0.285089	0.194845	0.964332	-0.170174	0.440119	1	-0.215588	0.327291	1	0.804171	0.000350382	0.0107046	CRK5	Cysteine-rich receptor-like protein kinase 5 [Source:UniProtKB/Swiss-Prot;Acc:Q9C5S8]
AT4G23170	29.0421	0.00375689	0.986792	1	0.136677	0.546346	1	-0.0957988	0.673524	1	1.08367	1.23245e-06	8.07631e-05	CRK9	Putative cysteine-rich receptor-like protein kinase 9 [Source:UniProtKB/Swiss-Prot;Acc:O65469]
AT4G23180	204.264	-0.153011	0.362379	0.991038	-0.0821023	0.624513	1	-0.0240219	0.886004	1	0.515737	0.00185541	0.0402177	CRK10	Cysteine-rich receptor-like protein kinase 10 [Source:UniProtKB/Swiss-Prot;Acc:Q8GYA4]
AT4G23210	15.8099	-0.130824	0.569131	0.992921	0.0429534	0.851932	1	-0.182335	0.427048	1	1.05787	4.7982e-06	0.000265227	CRK13	Cysteine-rich receptor-like protein kinase 13 [Source:UniProtKB/Swiss-Prot;Acc:Q0PW40]
AT4G23640	1162.12	-0.183794	0.114189	0.961711	-0.0249568	0.829847	1	-0.080659	0.487657	1	-0.421729	0.000297892	0.00941923	POT3	Potassium transporter 3 [Source:UniProtKB/Swiss-Prot;Acc:Q9FE38]
AT4G23700	353.629	-0.41869	0.0352424	0.961711	-0.313325	0.114835	1	-0.238765	0.229331	1	0.65084	0.000998732	0.0248078	CHX17	Cation/H(+) antiporter 17 [Source:UniProtKB/Swiss-Prot;Acc:Q9SUQ7]
AT4G23910	107.09	-0.245745	0.110388	0.961711	-0.182715	0.234276	1	-0.14816	0.334188	1	-0.580454	0.00020505	0.00680731	NA	unknown protein; BEST Arabidopsis thaliana protein match is: unknown protein (TAIR:AT4G10970.4); Has 52 Blast hits to 52 proteins in 12 species: Archae - 0; Bacteria - 0; Metazoa - 0; Fungi - 0; Plants - 52; Viruses - 0; Other Eukaryotes - 0 (source /.../ BLink). [Source:TAIR;Acc:AT4G23910]
AT4G24310	36.1662	0.0374285	0.861549	1	0.14405	0.501118	1	0.134169	0.531158	1	0.642197	0.00233282	0.0478588	NA	Protein of unknown function (DUF679) [Source:TAIR;Acc:AT4G24310]
AT4G24570	165.611	-0.0938831	0.673257	0.998534	-0.126722	0.569285	1	-0.125852	0.571953	1	1.17618	1.12554e-07	9.18639e-06	PUMP4	Mitochondrial uncoupling protein 4 [Source:UniProtKB/Swiss-Prot;Acc:Q9SB52]
AT4G24810	218.288	-0.352536	0.0129588	0.946509	-0.219507	0.120276	1	-0.357554	0.0117998	1	-0.976489	1.7062e-11	2.79521e-09	NA	Protein kinase superfamily protein [Source:TAIR;Acc:AT4G24810]
AT4G25100	12505.1	0.356349	0.0293476	0.961711	0.124136	0.447899	1	-0.118608	0.468423	1	0.737181	6.54709e-06	0.000349096	FSD1	Superoxide dismutase [Fe] 1, chloroplastic [Source:UniProtKB/Swiss-Prot;Acc:P21276]
AT4G25110	13.6991	-0.216554	0.346741	0.991038	0.0841045	0.715657	1	-0.145044	0.528696	1	1.51804	5.62264e-11	8.6474e-09	AMC2	Metacaspase-2 [Source:UniProtKB/Swiss-Prot;Acc:Q7XJE5]
AT4G25140	273.609	-0.58724	0.0081649	0.943749	0.0774183	0.726928	1	-0.246607	0.266271	1	-1.18451	9.97544e-08	8.26098e-06	OLEO1	Oleosin 18.5 kDa [Source:UniProtKB/Swiss-Prot;Acc:P29525]
AT4G25220	44.7986	-0.209133	0.322516	0.990147	0.0511085	0.807603	1	0.299685	0.150447	1	0.681563	0.000932114	0.0235455	RHS15	Putative glycerol-3-phosphate transporter 2 [Source:UniProtKB/Swiss-Prot;Acc:Q9SB41]
AT4G25270	40.293	-0.136686	0.515509	0.992544	-0.0323894	0.87726	1	0.232662	0.264014	1	-0.750891	0.000442904	0.0129704	PCMP-E53	Pentatricopeptide repeat-containing protein At4g25270, chloroplastic [Source:UniProtKB/Swiss-Prot;Acc:Q9SB36]
AT4G25470	35.0797	0.184292	0.395935	0.991038	0.0543536	0.802155	1	0.11253	0.604051	1	0.695807	0.00139254	0.032125	DREB1C	Dehydration-responsive element-binding protein 1C [Source:UniProtKB/Swiss-Prot;Acc:Q9SYS6]
AT4G26120	32.7701	-0.264395	0.239652	0.971279	0.200405	0.368868	1	0.195739	0.380245	1	1.00181	5.15757e-06	0.00028233	NPR2	Regulatory protein NPR2 [Source:UniProtKB/Swiss-Prot;Acc:Q9SZI3]
AT4G26180	76.3803	0.147592	0.390639	0.991038	-0.16609	0.341352	1	-0.218707	0.21163	1	-0.587961	0.000934612	0.0235823	NA	Mitochondrial substrate carrier family protein [Source:TAIR;Acc:AT4G26180]
AT4G26200	52.4163	-0.49187	0.0154203	0.961711	-0.169953	0.39738	1	-0.110916	0.580051	1	0.926375	1.80438e-06	0.000115236	ACS7	1-aminocyclopropane-1-carboxylate synthase 7 [Source:UniProtKB/Swiss-Prot;Acc:Q9STR4]
AT4G26520	756.075	-0.090753	0.577519	0.993131	0.024722	0.879307	1	0.00161606	0.992082	1	-0.536348	0.00102548	0.0253102	NA	Fructose-bisphosphate aldolase, cytoplasmic isozyme [Source:UniProtKB/Swiss-Prot;Acc:P22197]
AT4G26550	82.5058	-0.175455	0.328083	0.991038	0.0323028	0.856129	1	0.0103481	0.953736	1	-1.01866	4.18468e-08	3.84582e-06	NA	Got1/Sft2-like vescicle transport protein family [Source:TAIR;Acc:AT4G26550]
AT4G26990	66.3168	-0.131778	0.461473	0.992544	0.00171921	0.992296	1	-0.0152805	0.931692	1	-0.624638	0.000642381	0.0174136	NA	unknown protein; BEST Arabidopsis thaliana protein match is: unknown protein (TAIR:AT5G54920.1); Has 30201 Blast hits to 17322 proteins in 780 species: Archae - 12; Bacteria - 1396; Metazoa - 17338; Fungi - 3422; Plants - 5037; Viruses - 0; Other Eu /.../es - 2996 (source: NCBI BLink). [Source:TAIR;Acc:AT4G26990]
AT4G27040	569.796	-0.00745739	0.960765	1	-0.0933208	0.538476	1	-0.225723	0.137386	1	-0.629087	3.72815e-05	0.00159331	VP22-1	Vacuolar protein sorting-associated protein 22 homolog 1 [Source:UniProtKB/Swiss-Prot;Acc:Q5M759]
AT4G27652	58.3521	-0.0366051	0.87462	1	-0.0739038	0.750061	1	-0.247006	0.287118	1	1.26092	5.1698e-08	4.58423e-06	NA	unknown protein; BEST Arabidopsis thaliana protein match is: unknown protein (TAIR:AT4G27657.1); Has 30201 Blast hits to 17322 proteins in 780 species: Archae - 12; Bacteria - 1396; Metazoa - 17338; Fungi - 3422; Plants - 5037; Viruses - 0; Other Eu /.../es - 2996 (source: NCBI BLink). [Source:TAIR;Acc:AT4G27652]
AT4G27654	9.84319	0.00949965	0.95437	1	-0.0124453	0.940213	1	0.0294495	0.859228	1	0.917973	5.17064e-08	4.58423e-06	NA	unknown protein; FUNCTIONS IN: molecular_function unknown; INVOLVED IN: biological_process unknown; LOCATED IN: endomembrane system; EXPRESSED IN: 17 plant structures; EXPRESSED DURING: 9 growth stages; Has 30201 Blast hits to 17322 proteins in 780 /.../s: Archae - 12; Bacteria - 1396; Metazoa - 17338; Fungi - 3422; Plants - 5037; Viruses - 0; Other Eukaryotes - 2996 (source: NCBI BLink). [Source…
AT4G27657	121.174	0.373217	0.0967191	0.961711	-0.0585121	0.794918	1	-0.0742109	0.74168	1	0.863302	0.000118574	0.00438024	NA	unknown protein; FUNCTIONS IN: molecular_function unknown; INVOLVED IN: biological_process unknown; LOCATED IN: endomembrane system; EXPRESSED IN: 15 plant structures; EXPRESSED DURING: 9 growth stages; BEST Arabidopsis thaliana protein match is: un /.../protein (TAIR:AT5G54145.1); Has 30201 Blast hits to 17322 proteins in 780 species: Archae - 12; Bacteria - 1396; Metazoa - 17338; Fungi - 3422; …
AT4G27690	136.446	-0.0222544	0.878048	1	-0.0726245	0.617708	1	-0.256285	0.0811338	1	-0.572941	0.00011805	0.00437305	VPS26B	Vacuolar protein sorting-associated protein 26B [Source:UniProtKB/Swiss-Prot;Acc:Q9T091]
AT4G27730	239.79	-0.16876	0.295145	0.984276	-0.00235409	0.988305	1	0.0142299	0.929385	1	0.601638	0.000149302	0.00524134	OPT6	Oligopeptide transporter 6 [Source:UniProtKB/Swiss-Prot;Acc:Q9T095]
AT4G27840	145.267	0.0362407	0.835467	1	-0.110977	0.526267	1	-0.134526	0.44275	1	-0.545325	0.00204376	0.0432633	NA	SNARE-like superfamily protein [Source:TAIR;Acc:AT4G27840]
AT4G28025	993.523	0.186159	0.142303	0.961711	-0.019677	0.876983	1	-0.116744	0.358953	1	-0.622782	1.13076e-06	7.48846e-05	NA	unknown protein; FUNCTIONS IN: molecular_function unknown; INVOLVED IN: biological_process unknown; LOCATED IN: chloroplast thylakoid membrane; EXPRESSED IN: 23 plant structures; EXPRESSED DURING: 13 growth stages; Has 30201 Blast hits to 17322 prot /.../n 780 species: Archae - 12; Bacteria - 1396; Metazoa - 17338; Fungi - 3422; Plants - 5037; Viruses - 0; Other Eukaryotes - 2996 (source: NCBI BL…
AT4G28220	221.38	-0.297602	0.0317559	0.961711	-0.00509876	0.970357	1	-0.116835	0.396434	1	-0.868778	8.72434e-10	1.1019e-07	NDB1	External alternative NAD(P)H-ubiquinone oxidoreductase B1, mitochondrial [Source:UniProtKB/Swiss-Prot;Acc:Q1JPL4]
AT4G28460	4.28505	-0.140099	0.456404	0.99189	0.18389	0.334981	1	-0.00513308	0.97833	1	0.837886	1.88572e-05	0.000890029	NA	unknown protein; FUNCTIONS IN: molecular_function unknown; INVOLVED IN: biological_process unknown; LOCATED IN: endomembrane system; EXPRESSED IN: 10 plant structures; EXPRESSED DURING: LP.04 four leaves visible, 4 anthesis, petal differentiation an /.../nsion stage; Has 8 Blast hits to 8 proteins in 3 species: Archae - 0; Bacteria - 0; Metazoa - 0; Fungi - 0; Plants - 8; Viruses - 0; Other Eukar…
AT4G28520	1876.22	-0.725976	0.0016844	0.466103	0.159639	0.489745	1	-0.0764271	0.740891	1	-0.870137	0.000166843	0.0057325	CRC	12S seed storage protein CRC [Source:UniProtKB/Swiss-Prot;Acc:Q96318]
AT4G28530	57.3062	-0.0661408	0.744271	1	0.0978889	0.627943	1	0.202625	0.314661	1	-0.665949	0.0012244	0.0292922	anac074	NAC domain containing protein 74 [Source:TAIR;Acc:AT4G28530]
AT4G28740	689.47	0.0516623	0.679702	0.999807	-0.0162772	0.896598	1	-0.105578	0.399978	1	-0.646435	3.2306e-07	2.43458e-05	NA	FUNCTIONS IN: molecular_function unknown; INVOLVED IN: biological_process unknown; LOCATED IN: chloroplast; EXPRESSED IN: 21 plant structures; EXPRESSED DURING: 13 growth stages; CONTAINS InterPro DOMAIN/s: Protein of unknown function DUF3493 (Inter /.../R021883); BEST Arabidopsis thaliana protein match is: tetratricopeptide repeat (TPR)-containing protein (TAIR:AT1G02910.1); Has 30201 Blast hits…
AT4G28980	443.097	-0.138487	0.183133	0.961711	-0.0437944	0.67279	1	-0.130924	0.208446	1	-0.429902	4.25303e-05	0.00179389	CDKF-1	Cyclin-dependent kinase F-1 [Source:UniProtKB/Swiss-Prot;Acc:O80345]
AT4G29140	512.614	0.0865085	0.591049	0.993927	0.00892143	0.955843	1	0.102262	0.525274	1	0.510232	0.0014583	0.0334714	NA	MATE efflux family protein [Source:TAIR;Acc:AT4G29140]
AT4G29730	97.6585	-0.263912	0.122867	0.961711	-0.0710244	0.67592	1	-0.0189234	0.911176	1	-0.745044	1.91239e-05	0.000900734	MSI5	WD-40 repeat-containing protein MSI5 [Source:UniProtKB/Swiss-Prot;Acc:Q9SU78]
AT4G30190	9085.51	-0.316348	0.00879522	0.946509	0.0198279	0.869499	1	-0.0430186	0.721526	1	0.376652	0.00179337	0.0392492	AHA2	ATPase 2, plasma membrane-type [Source:UniProtKB/Swiss-Prot;Acc:P19456]
AT4G30993	660.317	0.151929	0.160373	0.961711	-0.00925569	0.932097	1	-0.0713878	0.511805	1	-0.45849	2.94082e-05	0.0012935	NA	Calcineurin-like metallo-phosphoesterase superfamily protein [Source:TAIR;Acc:AT4G30993]
AT4G31310	188.641	-0.461567	0.00717797	0.893542	0.0586061	0.729998	1	0.0048347	0.977313	1	-3.17592	1.19999e-60	5.42588e-57	NA	AIG2-like (avirulence induced gene) family protein [Source:TAIR;Acc:AT4G31310]
AT4G31800	28.4857	-0.210544	0.359687	0.991038	-0.0988688	0.666868	1	0.120719	0.598524	1	0.746757	0.00105171	0.0257887	WRKY18	WRKY transcription factor 18 [Source:UniProtKB/Swiss-Prot;Acc:Q9C5T4]
AT4G31970	33.512	-0.122878	0.482947	0.992544	0.0181082	0.917737	1	-0.0962527	0.58269	1	0.852294	1.29829e-06	8.48315e-05	CYP82C2	Cytochrome P450 82C2 [Source:UniProtKB/Swiss-Prot;Acc:O49394]
AT4G32250	352.758	-0.144645	0.237147	0.971279	-0.0497067	0.683737	1	0.0179634	0.882754	1	-0.376358	0.002224	0.046002	NA	Protein kinase superfamily protein [Source:TAIR;Acc:AT4G32250]
AT4G32440	153.144	-0.524414	0.00215791	0.539383	-0.0899837	0.594821	1	-0.184502	0.276591	1	-0.633294	0.000215536	0.00711365	NA	Plant Tudor-like RNA-binding protein [Source:TAIR;Acc:AT4G32440]
AT4G32630	1.66683	0.173263	0.263569	0.975211	0.0566166	0.711374	1	0.0967181	0.528352	1	0.679113	2.4867e-05	0.00111546	NA	ArfGap/RecO-like zinc finger domain-containing protein [Source:TAIR;Acc:AT4G32630]
AT4G33020	11.1129	0.333375	0.148871	0.961711	0.783604	0.000709645	1	0.563146	0.0148749	1	0.726146	0.00170465	0.0377831	ZIP9	Zinc transporter 9 [Source:UniProtKB/Swiss-Prot;Acc:O82643]
AT4G33050	145.932	-0.047187	0.822755	1	0.0465632	0.82491	1	0.00468037	0.982267	1	0.913083	1.26338e-05	0.000630519	EDA39	calmodulin-binding family protein [Source:TAIR;Acc:AT4G33050]
AT4G33467	19.2785	-0.242602	0.295714	0.984801	-0.0264274	0.909268	1	0.00564961	0.980562	1	-0.797487	0.000587967	0.0162503	NA	unknown protein; Has 25 Blast hits to 25 proteins in 9 species: Archae - 0; Bacteria - 0; Metazoa - 0; Fungi - 0; Plants - 25; Viruses - 0; Other Eukaryotes - 0 (source: NCBI BLink). [Source:TAIR;Acc:AT4G33467]
AT4G33470	276.133	-0.223616	0.0782921	0.961711	0.0369998	0.768726	1	-0.0533509	0.67268	1	-0.559548	1.33508e-05	0.000651911	HDA14	Histone deacetylase 14 [Source:UniProtKB/Swiss-Prot;Acc:Q941D6]
AT4G33495	63.5119	-0.0738175	0.705274	1	0.071341	0.713683	1	0.125829	0.516993	1	-0.736433	0.000218777	0.00719959	RPD1	Protein ROOT PRIMORDIUM DEFECTIVE 1 [Source:UniProtKB/Swiss-Prot;Acc:Q689D6]
AT4G33520	1003.99	-0.064297	0.656422	0.997167	-0.0460095	0.750191	1	-0.0426173	0.768069	1	-0.745384	2.87763e-07	2.17584e-05	PAA1	Copper-transporting ATPase PAA1, chloroplastic [Source:UniProtKB/Swiss-Prot;Acc:Q9SZC9]
AT4G34138	620.454	-0.0647782	0.657925	0.997167	-0.0669224	0.647345	1	-0.147532	0.313693	1	-0.762206	2.35411e-07	1.8026e-05	UGT73B1	UDP-glycosyltransferase 73B1 [Source:UniProtKB/Swiss-Prot;Acc:Q8VZE9]
AT4G34540	89.763	-0.028707	0.866733	1	0.0077842	0.963681	1	0.0392795	0.818112	1	-1.05471	4.15731e-09	4.67605e-07	PLR3	Probable pinoresinol-lariciresinol reductase 3 [Source:UniProtKB/Swiss-Prot;Acc:O65679]
AT4G34555	216.68	0.186497	0.232756	0.970359	0.0654161	0.676558	1	0.0459779	0.769543	1	0.474563	0.00220425	0.0456352	RPS25D	40S ribosomal protein S25-3 [Source:UniProtKB/Swiss-Prot;Acc:Q8GYL5]
AT4G34650	62.4917	0.0815205	0.679488	0.999807	0.0205901	0.917043	1	-0.150375	0.449039	1	-0.618838	0.00207077	0.0436937	SQS2	squalene synthase 2 [Source:TAIR;Acc:AT4G34650]
AT4G35260	685.037	-0.0379854	0.724567	1	-0.0393143	0.715371	1	-0.0340547	0.752129	1	0.418108	8.73543e-05	0.00332908	IDH1	Isocitrate dehydrogenase [NAD] regulatory subunit 1, mitochondrial [Source:UniProtKB/Swiss-Prot;Acc:Q8LFC0]
AT4G35460	456.402	-0.025843	0.867636	1	-0.0753219	0.627314	1	-0.0718839	0.643136	1	-1.86673	3.13345e-31	2.72466e-28	NTR1	Thioredoxin reductase 1 [Source:UniProtKB/Swiss-Prot;Acc:Q39243]
AT4G35480	41.5554	0.0595719	0.793026	1	0.138336	0.542071	1	0.135012	0.551869	1	0.757963	0.000778247	0.0203574	ATL45	RING-H2 finger protein ATL45 [Source:UniProtKB/Swiss-Prot;Acc:Q9ZT49]
AT4G35640	43.3222	-0.274378	0.194799	0.964332	-0.0669847	0.75048	1	-0.250227	0.237129	1	-0.781137	0.000266029	0.00853103	SAT4	Serine acetyltransferase 4 [Source:UniProtKB/Swiss-Prot;Acc:Q8W2B8]
AT4G35760	633.974	0.09759	0.313293	0.989391	-0.08159	0.401952	1	-0.125555	0.197938	1	-0.34138	0.000493963	0.01419	LTO1	Thiol-disulfide oxidoreductase LTO1 [Source:UniProtKB/Swiss-Prot;Acc:Q8L540]
AT4G35910	134.393	-0.0371803	0.789819	1	-0.118496	0.39833	1	-0.0463763	0.740102	1	-0.718523	7.23356e-07	5.06304e-05	CTU2	Cytoplasmic tRNA 2-thiolation protein 2 [Source:UniProtKB/Swiss-Prot;Acc:O65628]
AT4G35985	35.1637	0.139977	0.526878	0.992544	0.255428	0.247355	1	0.220942	0.317427	1	0.725836	0.000901278	0.0229719	NA	Senescence/dehydration-associated protein-related [Source:TAIR;Acc:AT4G35985]
AT4G36110	25.6475	0.334102	0.147942	0.961711	0.370911	0.108178	1	-0.0964841	0.676877	1	0.829991	0.000309069	0.00971825	NA	SAUR-like auxin-responsive protein family [Source:TAIR;Acc:AT4G36110]
AT4G36430	132.064	-0.0328318	0.883239	1	0.00284848	0.989832	1	-0.376125	0.093064	1	0.775237	0.000502907	0.0143609	PER49	Peroxidase 49 [Source:UniProtKB/Swiss-Prot;Acc:O23237]
AT4G36600	137.773	-0.953548	7.70236e-09	3.62335e-05	0.205342	0.194885	1	0.326779	0.0385641	1	-1.05902	1.56535e-10	2.21184e-08	NA	Late embryogenesis abundant (LEA) protein [Source:TAIR;Acc:AT4G36600]
AT4G36670	282.059	-0.108265	0.618442	0.997167	-0.0680283	0.754276	1	-0.248429	0.253335	1	0.792096	0.000259182	0.00835342	PLT6	Probable polyol transporter 6 [Source:UniProtKB/Swiss-Prot;Acc:Q8GXR2]
AT4G36680	118.215	-0.102058	0.537646	0.992544	0.0329795	0.841441	1	0.0911106	0.579842	1	-0.604087	0.00034133	0.0105133	NA	Pentatricopeptide repeat-containing protein At4g36680, mitochondrial [Source:UniProtKB/Swiss-Prot;Acc:Q9M065]
AT4G36700	135.782	-0.466676	0.0269979	0.961711	0.103494	0.622313	1	-0.205148	0.329948	1	-1.2541	3.68998e-09	4.21329e-07	NA	RmlC-like cupins superfamily protein [Source:TAIR;Acc:AT4G36700]
AT4G36760	362.201	-0.326678	0.0123261	0.946509	-0.00760939	0.95315	1	-0.00138405	0.991474	1	-0.934861	1.92776e-12	3.75715e-10	ATAPP1	aminopeptidase P1 [Source:TAIR;Acc:AT4G36760]
AT4G36880	108.694	-0.200728	0.286381	0.981855	0.0385832	0.836863	1	-0.153822	0.413637	1	-0.939785	9.3554e-07	6.33254e-05	CP1	cysteine proteinase1 [Source:TAIR;Acc:AT4G36880]
AT4G37030	16.4474	-0.112251	0.627904	0.997167	0.13778	0.551329	1	0.0565612	0.806912	1	0.74485	0.00118747	0.0285617	NA	unknown protein; FUNCTIONS IN: molecular_function unknown; INVOLVED IN: biological_process unknown; LOCATED IN: endomembrane system; BEST Arabidopsis thaliana protein match is: unknown protein (TAIR:AT4G12680.1); Has 101 Blast hits to 99 proteins in /.../ecies: Archae - 0; Bacteria - 0; Metazoa - 0; Fungi - 0; Plants - 101; Viruses - 0; Other Eukaryotes - 0 (source: NCBI BLink). [Source:TAIR;Acc:…
AT4G37390	65.6349	-0.346617	0.0960692	0.961711	-0.244641	0.239181	1	0.00380355	0.985318	1	0.827154	4.74789e-05	0.00197317	YDK1	Auxin-responsive GH3 family protein [Source:TAIR;Acc:AT4G37390]
AT4G37410	6250.87	-0.427225	0.00650484	0.884395	0.0427398	0.785356	1	0.174752	0.265429	1	-0.493176	0.00168203	0.037397	CYP81F4	cytochrome P450, family 81, subfamily F, polypeptide 4 [Source:TAIR;Acc:AT4G37410]
AT4G37520	553.585	0.0179485	0.914031	1	-0.0186776	0.910576	1	-0.0930876	0.575941	1	0.761788	4.08002e-06	0.000231761	PER50	Peroxidase 50 [Source:UniProtKB/Swiss-Prot;Acc:Q43731]
AT4G37700	111.487	0.182938	0.41703	0.991038	0.0915836	0.684618	1	0.0611771	0.786178	1	-0.701907	0.00191855	0.0412699	NA	unknown protein; Has 64 Blast hits to 64 proteins in 11 species: Archae - 0; Bacteria - 0; Metazoa - 0; Fungi - 0; Plants - 64; Viruses - 0; Other Eukaryotes - 0 (source: NCBI BLink). [Source:TAIR;Acc:AT4G37700]
AT4G37900	44.2961	0.0436952	0.843571	1	-0.0676091	0.76063	1	0.127446	0.564549	1	0.984984	6.41252e-06	0.000342737	GRDP2	Glycine-rich domain-containing protein 2 [Source:UniProtKB/Swiss-Prot;Acc:Q9SZJ2]
AT4G37925	608.705	-0.0573466	0.705323	1	0.0741023	0.624657	1	0.107828	0.476411	1	-2.72502	4.20624e-64	2.37737e-60	NDHM	NAD(P)H-quinone oxidoreductase subunit M, chloroplastic [Source:UniProtKB/Swiss-Prot;Acc:Q2V2S7]
AT4G37980	2702.99	0.153375	0.306711	0.986484	0.0244201	0.870756	1	0.0392849	0.793523	1	0.460425	0.00213466	0.0446029	CAD7	Cinnamyl alcohol dehydrogenase 7 [Source:UniProtKB/Swiss-Prot;Acc:Q02971]
AT4G38120	260.443	-0.429139	0.00909603	0.946509	-0.169554	0.300574	1	-0.0181121	0.911758	1	-1.68124	3.94416e-23	2.34657e-20	NA	ARM repeat superfamily protein [Source:TAIR;Acc:AT4G38120]
AT4G38480	43.3402	-0.234615	0.232106	0.970359	-0.0200497	0.918043	1	-0.314988	0.110463	1	-1.07264	1.36728e-07	1.10398e-05	NA	Transducin/WD40 repeat-like superfamily protein [Source:TAIR;Acc:AT4G38480]
AT4G38550	478.205	-0.27962	0.123286	0.961711	-0.054651	0.762864	1	-0.0370911	0.837739	1	0.713986	7.52119e-05	0.00296115	NA	Arabidopsis phospholipase-like protein (PEARLI 4) family [Source:TAIR;Acc:AT4G38550]
AT4G38780	58.0163	-0.165659	0.43698	0.991038	-0.062057	0.770505	1	0.0352485	0.868166	1	0.647956	0.00201558	0.0428675	NA	Pre-mRNA-processing-splicing factor [Source:TAIR;Acc:AT4G38780]
AT4G39130	14.1503	-0.230289	0.321099	0.989591	0.243626	0.293166	1	0.224866	0.331988	1	-0.878991	0.000148065	0.00521412	NA	Dehydrin family protein [Source:TAIR;Acc:AT4G39130]
AT4G39190	14.4487	0.219221	0.345114	0.991038	0.531607	0.021897	1	0.472484	0.0417022	1	0.806192	0.000492962	0.0141792	NA	unknown protein; BEST Arabidopsis thaliana protein match is: unknown protein (TAIR:AT2G21560.1); Has 5536 Blast hits to 3562 proteins in 401 species: Archae - 12; Bacteria - 497; Metazoa - 1363; Fungi - 374; Plants - 149; Viruses - 22; Other Eukaryo /.../3119 (source: NCBI BLink). [Source:TAIR;Acc:AT4G39190]
AT4G39270	99.8619	-0.108722	0.558661	0.992544	0.0540732	0.770181	1	0.26122	0.155949	1	0.591205	0.00118755	0.0285617	NA	Leucine-rich repeat protein kinase family protein [Source:TAIR;Acc:AT4G39270]
AT4G39370	77.1995	0.0319163	0.856973	1	0.107128	0.544334	1	-0.0715813	0.687754	1	-0.741404	5.19557e-05	0.00213179	UBP27	Ubiquitin carboxyl-terminal hydrolase 27 [Source:UniProtKB/Swiss-Prot;Acc:Q9FPS0]
AT4G39580	17.5584	-0.034381	0.881853	1	-0.200643	0.386308	1	0.0285084	0.901907	1	0.763419	0.000884282	0.0226152	NA	F-box/kelch-repeat protein At4g39580 [Source:UniProtKB/Swiss-Prot;Acc:Q9SVA0]
AT4G39675	351.65	0.50405	0.016956	0.961711	0.0849434	0.687771	1	-0.167808	0.427686	1	-0.706986	0.000854625	0.0220109	NA	unknown protein; Has 30201 Blast hits to 17322 proteins in 780 species: Archae - 12; Bacteria - 1396; Metazoa - 17338; Fungi - 3422; Plants - 5037; Viruses - 0; Other Eukaryotes - 2996 (source: NCBI BLink). [Source:TAIR;Acc:AT4G39675]
AT4G39800	4295.49	-0.124939	0.337313	0.991038	-0.000279486	0.998287	1	-0.00876162	0.946338	1	0.4209	0.00120959	0.0290302	IPS1	Inositol-3-phosphate synthase isozyme 1 [Source:UniProtKB/Swiss-Prot;Acc:P42801]
AT4G39830	16.7469	-0.193326	0.405052	0.991038	-0.157202	0.498381	1	-0.103183	0.656795	1	0.840652	0.000288598	0.00915093	NA	Cupredoxin superfamily protein [Source:TAIR;Acc:AT4G39830]
AT4G40045	230.684	0.232168	0.223865	0.969061	0.0700788	0.713913	1	-0.0980523	0.608639	1	-0.879918	5.31054e-06	0.000290002	NA	unknown protein; Has 30201 Blast hits to 17322 proteins in 780 species: Archae - 12; Bacteria - 1396; Metazoa - 17338; Fungi - 3422; Plants - 5037; Viruses - 0; Other Eukaryotes - 2996 (source: NCBI BLink). [Source:TAIR;Acc:AT4G40045]
AT5G01040	275.808	-0.351091	0.0252938	0.961711	-0.00317755	0.983723	1	0.10254	0.509498	1	0.473856	0.00213121	0.044572	LAC8	Laccase-8 [Source:UniProtKB/Swiss-Prot;Acc:Q9LFD2]
AT5G01300	96.8234	-0.281802	0.148457	0.961711	-0.0212676	0.91276	1	-0.0920286	0.635915	1	-1.43322	8.5521e-13	1.75769e-10	NA	PEBP (phosphatidylethanolamine-binding protein) family protein [Source:TAIR;Acc:AT5G01300]
AT5G01470	109.169	0.111987	0.50963	0.992544	-0.142166	0.406325	1	-0.195296	0.254984	1	-1.00058	1.45575e-08	1.44349e-06	NA	S-adenosyl-L-methionine-dependent methyltransferases superfamily protein [Source:TAIR;Acc:AT5G01470]
AT5G01540	14.9084	-0.160113	0.484581	0.992544	0.117462	0.609114	1	0.149135	0.516287	1	1.006	1.32488e-05	0.000649664	LECRK62	L-type lectin-domain containing receptor kinase VI.2 [Source:UniProtKB/Swiss-Prot;Acc:Q9M021]
AT5G01560	14.3547	0.0711473	0.759046	1	0.168335	0.467863	1	0.368945	0.111101	1	0.933268	4.9446e-05	0.00204365	LECRK64	Lectin-domain containing receptor kinase VI.4 [Source:UniProtKB/Swiss-Prot;Acc:Q66GN2]
AT5G01620	182.713	0.228363	0.111992	0.961711	0.112292	0.436919	1	0.176072	0.221828	1	0.455878	0.0013466	0.0314828	TBL35	Protein trichome birefringence-like 35 [Source:UniProtKB/Swiss-Prot;Acc:Q8RXQ1]
AT5G02580	37.9523	-0.161837	0.453244	0.991801	-0.219074	0.310807	1	-0.121608	0.572947	1	-0.766106	0.000455831	0.0132802	NA	Plant protein 1589 of unknown function [Source:TAIR;Acc:AT5G02580]
AT5G02780	17.1571	0.355725	0.125555	0.961711	0.0550771	0.812552	1	0.00338089	0.988385	1	0.826712	0.000362954	0.0109995	GSTL1	Glutathione S-transferase L1 [Source:UniProtKB/Swiss-Prot;Acc:Q6NLB0]
AT5G02850	237.067	-0.153234	0.35989	0.991038	0.026293	0.874806	1	0.106976	0.521053	1	-1.50517	3.02666e-18	1.14045e-15	MED4	Mediator of RNA polymerase II transcription subunit 4 [Source:UniProtKB/Swiss-Prot;Acc:Q9LZ00]
AT5G03090	22.8548	-0.728681	0.00110894	0.3967	-1.05942	2.5531e-06	0.0100086	-1.28124	1.46163e-08	8.59476e-05	-0.167663	0.446257	0.859221	NA	BEST Arabidopsis thaliana protein match is: mto 1 responding down 1 (TAIR:AT1G53480.1); Has 7 Blast hits to 7 proteins in 1 species: Archae - 0; Bacteria - 0; Metazoa - 0; Fungi - 0; Plants - 7; Viruses - 0; Other Eukaryotes - 0 (source: NCBI BLink). [Source:TAIR;Acc:AT5G03090]
AT5G03240	11028.3	-0.05464	0.74883	1	-0.095307	0.576517	1	-0.237784	0.163533	1	-0.571413	0.000814467	0.0211406	UBQ3	Polyubiquitin 3 [Source:UniProtKB/Swiss-Prot;Acc:Q1EC66]
AT5G03795	38.0702	-0.241879	0.271798	0.978457	0.148343	0.49776	1	-0.25261	0.251394	1	-0.919368	3.61028e-05	0.00154879	NA	Probable glycosyltransferase At5g03795 [Source:UniProtKB/Swiss-Prot;Acc:Q9FFN2]
AT5G03860	741.227	-0.918727	3.20825e-07	0.00107802	0.127301	0.476742	1	0.0721965	0.686608	1	-0.894428	6.40288e-07	4.50954e-05	MLS	Malate synthase [Source:UniProtKB/Swiss-Prot;Acc:Q9LZC3]
AT5G04000	63.8445	0.114057	0.56032	0.992544	0.152638	0.435471	1	0.123586	0.528207	1	-0.88061	1.31589e-05	0.000649488	NA	unknown protein; Has 1807 Blast hits to 1807 proteins in 277 species: Archae - 0; Bacteria - 0; Metazoa - 736; Fungi - 347; Plants - 385; Viruses - 0; Other Eukaryotes - 339 (source: NCBI BLink). [Source:TAIR;Acc:AT5G04000]
AT5G04070	103.956	-0.111031	0.516855	0.992544	-0.15146	0.377529	1	-0.160538	0.349936	1	-0.671752	0.000120715	0.00444482	NA	NAD(P)-binding Rossmann-fold superfamily protein [Source:TAIR;Acc:AT5G04070]
AT5G04120	532.614	-0.379033	0.0456304	0.961711	0.0787243	0.677402	1	0.149155	0.430476	1	-0.663947	0.000470124	0.0135915	IPSP	Metal-independent phosphoserine phosphatase [Source:UniProtKB/Swiss-Prot;Acc:F4KI56]
AT5G04900	238.957	-0.0945655	0.528035	0.992544	0.0118751	0.936694	1	-0.103933	0.48822	1	-0.643685	2.24162e-05	0.00102381	NOL	Chlorophyll(ide) b reductase NOL, chloroplastic [Source:UniProtKB/Swiss-Prot;Acc:Q8LEU3]
AT5G05290	63.6927	-0.496234	0.011598	0.946509	0.184994	0.33795	1	-0.044049	0.820565	1	-1.98341	1.28634e-21	6.60943e-19	EXPA2	Expansin-A2 [Source:UniProtKB/Swiss-Prot;Acc:Q38866]
AT5G05390	18.9816	-0.162825	0.475613	0.992544	0.0487517	0.830358	1	0.131803	0.561913	1	0.718756	0.00135145	0.0314986	LAC12	Laccase-12 [Source:UniProtKB/Swiss-Prot;Acc:Q9FLB5]
AT5G05500	169.428	-0.0994712	0.546827	0.992544	0.284297	0.0814819	1	0.412864	0.0111403	1	0.531613	0.00102041	0.0252126	NA	Pollen Ole e 1 allergen and extensin family protein [Source:TAIR;Acc:AT5G05500]
AT5G05580	572.274	-0.0991632	0.570869	0.993131	0.0265476	0.879304	1	-0.0181155	0.917496	1	-0.58404	0.000872509	0.0224203	FAD8	Temperature-sensitive omega-3 fatty acid desaturase, chloroplastic [Source:UniProtKB/Swiss-Prot;Acc:P48622]
AT5G05600	186.139	-0.0773298	0.718474	1	-0.0723698	0.735819	1	-0.242148	0.259471	1	0.769087	0.000317526	0.00992895	NA	2-oxoglutarate (2OG) and Fe(II)-dependent oxygenase superfamily protein [Source:TAIR;Acc:AT5G05600]
AT5G05630	65.4466	-0.399463	0.0401319	0.961711	-0.193578	0.317265	1	0.0143605	0.940543	1	-1.12131	1.78591e-08	1.73287e-06	RMV1	Polyamine transporter RMV1 [Source:UniProtKB/Swiss-Prot;Acc:Q9FFL1]
AT5G05730	322.922	-0.118819	0.51159	0.992544	0.0336988	0.852074	1	0.18018	0.318081	1	0.807239	6.87324e-06	0.000362215	ASA1	Anthranilate synthase alpha subunit 1, chloroplastic [Source:UniProtKB/Swiss-Prot;Acc:P32068]
AT5G05920	89.8063	-0.0299299	0.849318	1	-0.200803	0.207409	1	-0.0865676	0.584546	1	-0.507141	0.00168392	0.037397	DHS	Deoxyhypusine synthase [Source:UniProtKB/Swiss-Prot;Acc:Q9FI94]
AT5G05960	319.092	0.0745826	0.675337	0.999021	0.0756172	0.671078	1	-0.189925	0.287504	1	-0.695266	0.000107719	0.00403864	NA	Bifunctional inhibitor/lipid-transfer protein/seed storage 2S albumin superfamily protein [Source:TAIR;Acc:AT5G05960]
AT5G06430	107.715	0.0033109	0.985283	1	-0.11041	0.539836	1	-0.193363	0.284257	1	-0.913621	7.38776e-07	5.13915e-05	NA	Thioredoxin superfamily protein [Source:TAIR;Acc:AT5G06430]
AT5G06510	111.348	0.0208592	0.905664	1	-0.271982	0.126334	1	-0.0205543	0.907235	1	0.748659	1.40228e-05	0.000678861	NFYA10	Nuclear transcription factor Y subunit A-10 [Source:UniProtKB/Swiss-Prot;Acc:Q8LFU0]
AT5G06630	78.4816	-0.54543	0.0106296	0.946509	0.189956	0.367358	1	0.562395	0.00730325	1	0.870716	3.0136e-05	0.00132252	NA	proline-rich extensin-like family protein [Source:TAIR;Acc:AT5G06630]
AT5G06640	290.205	-0.379171	0.0521905	0.961711	0.248359	0.200864	1	0.684644	0.000406293	0.682601	0.670485	0.000532063	0.0150361	NA	Proline-rich extensin-like family protein [Source:TAIR;Acc:AT5G06640]
AT5G06720	19.001	0.145434	0.52992	0.992544	0.0854903	0.712086	1	-0.0732997	0.751863	1	0.824117	0.000346535	0.0106263	PER53	Peroxidase 53 [Source:UniProtKB/Swiss-Prot;Acc:Q42578]
AT5G06730	28.6738	0.0543466	0.810658	1	0.040524	0.858297	1	-0.0917944	0.686508	1	0.878565	8.82509e-05	0.00335324	PER54	Peroxidase 54 [Source:UniProtKB/Swiss-Prot;Acc:Q9FG34]
AT5G06740	21.3224	-0.166805	0.470466	0.992544	-0.182184	0.430661	1	-0.147625	0.523037	1	0.773546	0.000744526	0.0196638	LECRKS5	Probable L-type lectin-domain containing receptor kinase S.5 [Source:UniProtKB/Swiss-Prot;Acc:Q9FG33]
AT5G06760	568.856	-0.488932	0.0131266	0.946509	0.0382386	0.845927	1	-0.0644787	0.743244	1	-0.958295	1.21573e-06	7.98987e-05	LEA4-5	Late Embryogenesis Abundant 4-5 [Source:TAIR;Acc:AT5G06760]
AT5G06860	754.176	-0.173178	0.201071	0.964725	-0.00774693	0.954292	1	-0.134913	0.319029	1	0.467808	0.000500286	0.0143215	PGIP1	Polygalacturonase inhibitor 1 [Source:UniProtKB/Swiss-Prot;Acc:Q9M5J9]
AT5G07010	124.892	-0.0798158	0.699234	1	-0.0351294	0.864904	1	-0.133451	0.518631	1	0.721892	0.000425113	0.0125963	SOT15	Cytosolic sulfotransferase 15 [Source:UniProtKB/Swiss-Prot;Acc:Q8L5A7]
AT5G07330	106.758	-0.559668	0.00929601	0.946509	0.1126	0.598725	1	-0.0607437	0.776787	1	-1.03117	1.83176e-06	0.000116284	NA	unknown protein; FUNCTIONS IN: molecular_function unknown; INVOLVED IN: biological_process unknown; LOCATED IN: mitochondrion; BEST Arabidopsis thaliana protein match is: unknown protein (TAIR:AT1G63060.1); Has 1807 Blast hits to 1807 proteins in 27 /.../ies: Archae - 0; Bacteria - 0; Metazoa - 736; Fungi - 347; Plants - 385; Viruses - 0; Other Eukaryotes - 339 (source: NCBI BLink). [Source:TAIR;…
AT5G07340	296.812	-0.106523	0.480867	0.992544	-0.0526086	0.727435	1	0.0561449	0.709303	1	0.489095	0.00104329	0.0256377	NA	Calnexin homolog 2 [Source:UniProtKB/Swiss-Prot;Acc:Q38798]
AT5G07610	2.09388	0.0837513	0.615278	0.997167	0.258632	0.124251	1	0.141789	0.395056	1	0.721234	3.45039e-05	0.00149152	NA	F-box protein At5g07610 [Source:UniProtKB/Swiss-Prot;Acc:Q9FLS0]
AT5G07640	15.7564	-0.0895096	0.699923	1	0.0651874	0.77894	1	-0.0920989	0.691663	1	1.29246	1.96341e-08	1.88088e-06	NA	RING/U-box superfamily protein [Source:TAIR;Acc:AT5G07640]
AT5G07680	146.747	-0.00749041	0.966651	1	0.0968035	0.58823	1	0.143512	0.421849	1	-0.63718	0.00045041	0.0131392	ANAC080	NAC domain containing protein 80 [Source:TAIR;Acc:AT5G07680]
AT5G08030	19.7813	-0.489809	0.0346571	0.961711	0.0448183	0.846483	1	0.0359442	0.876616	1	-0.785164	0.000710464	0.0190085	GDPD6	Glycerophosphodiester phosphodiesterase GDPD6 [Source:UniProtKB/Swiss-Prot;Acc:Q9SD81]
AT5G08100	424.989	-0.161246	0.347076	0.991038	-0.0665689	0.697623	1	-0.0203123	0.9056	1	-0.732941	2.12719e-05	0.000979461	NA	Isoaspartyl peptidase/L-asparaginase 1 [Source:UniProtKB/Swiss-Prot;Acc:P50287]
AT5G08600	17.9393	-0.121382	0.597202	0.994866	-0.0958994	0.676335	1	0.246537	0.281248	1	-0.973577	2.50143e-05	0.00111985	NA	U3 ribonucleoprotein (Utp) family protein [Source:TAIR;Acc:AT5G08600]
AT5G09240	39.0196	0.187683	0.376517	0.991038	0.138007	0.516128	1	-0.0176813	0.93395	1	-1.40235	2.07267e-10	2.78922e-08	NA	ssDNA-binding transcriptional regulator [Source:TAIR;Acc:AT5G09240]
AT5G09570	16.5783	0.103757	0.650492	0.997167	0.110208	0.630141	1	0.273722	0.232849	1	2.38414	4.57555e-25	2.95554e-22	NA	Cox19-like CHCH family protein [Source:TAIR;Acc:AT5G09570]
AT5G09640	14.4645	-0.557287	0.0157427	0.961711	0.0408746	0.85995	1	0.0486954	0.833513	1	-0.737181	0.00138117	0.0319826	SCPL19	Serine carboxypeptidase-like 19 [Source:UniProtKB/Swiss-Prot;Acc:Q8VZU3]
AT5G10120	32.7001	-0.368522	0.0778396	0.961711	0.342858	0.093037	1	0.0834961	0.685152	1	-1.37429	2.24129e-10	2.99828e-08	EIL4	Putative ETHYLENE INSENSITIVE 3-like 4 protein [Source:UniProtKB/Swiss-Prot;Acc:Q9LX16]
AT5G10140	385.713	0.550275	0.00392013	0.72303	0.251745	0.189061	1	-0.249824	0.196989	1	2.31961	4.4727e-35	5.05594e-32	FLC	MADS-box protein FLOWERING LOCUS C [Source:UniProtKB/Swiss-Prot;Acc:Q9S7Q7]
AT5G10170	239.32	-0.115136	0.51374	0.992544	0.0394884	0.822351	1	0.107873	0.539289	1	0.540122	0.00197652	0.0422355	IPS3	Probable inositol 3-phosphate synthase isozyme 3 [Source:UniProtKB/Swiss-Prot;Acc:Q9LX12]
AT5G10380	49.4849	-0.189086	0.33331	0.991038	0.0430884	0.824197	1	-0.119417	0.540655	1	-0.790772	7.62237e-05	0.00298659	ATL55	E3 ubiquitin-protein ligase RING1 [Source:UniProtKB/Swiss-Prot;Acc:Q9LX93]
AT5G10800	23.4813	-0.66976	0.00290036	0.625865	-0.347739	0.11985	1	0.278136	0.207614	1	-1.35836	2.28289e-09	2.70218e-07	NA	RNA recognition motif (RRM)-containing protein [Source:TAIR;Acc:AT5G10800]
AT5G11160	182.676	0.223955	0.169838	0.961711	-0.147787	0.369224	1	-0.176209	0.284822	1	-0.574358	0.000550966	0.0154589	APT5	Adenine phosphoribosyltransferase 5 [Source:UniProtKB/Swiss-Prot;Acc:Q9LFP0]
AT5G11330	315.173	0.0380373	0.776229	1	-1.03199	7.9108e-14	4.65175e-10	-1.14863	1.29942e-16	1.01879e-12	-1.08303	4.20062e-15	1.24957e-12	NA	FAD/NAD(P)-binding oxidoreductase family protein [Source:TAIR;Acc:AT5G11330]
AT5G11430	220.194	0.200448	0.125938	0.961711	-1.08257	8.72983e-15	6.84448e-11	0.088412	0.501679	1	-0.899047	5.82019e-11	8.89073e-09	NA	SPOC domain / Transcription elongation factor S-II protein [Source:TAIR;Acc:AT5G11430]
AT5G11640	134.229	-0.252404	0.0949344	0.961711	-0.106806	0.477288	1	-0.126669	0.39993	1	-0.920533	3.73938e-09	4.24823e-07	NA	Thioredoxin superfamily protein [Source:TAIR;Acc:AT5G11640]
AT5G11930	17.213	0.36278	0.118116	0.961711	0.17994	0.438473	1	0.546019	0.0186086	1	0.877506	0.000150784	0.00527698	GRXC10	Glutaredoxin-C10 [Source:UniProtKB/Swiss-Prot;Acc:Q29PZ1]
AT5G13210	35.2326	-0.258157	0.238594	0.971279	0.142175	0.511735	1	0.089301	0.680806	1	1.5728	5.21985e-14	1.31123e-11	NA	Uncharacterised conserved protein UCP015417, vWA [Source:TAIR;Acc:AT5G13210]
AT5G13320	9.74044	-0.050384	0.814602	1	-0.0167395	0.93792	1	-0.0231057	0.914356	1	0.933238	1.98724e-05	0.000934045	GH3.12	4-substituted benzoates-glutamate ligase GH3.12 [Source:UniProtKB/Swiss-Prot;Acc:Q9LYU4]
AT5G13470	117.264	0.281935	0.167731	0.961711	0.0622015	0.761452	1	-0.0408565	0.842174	1	-0.688399	0.000881171	0.0225867	NA	unknown protein; Has 1807 Blast hits to 1807 proteins in 277 species: Archae - 0; Bacteria - 0; Metazoa - 736; Fungi - 347; Plants - 385; Viruses - 0; Other Eukaryotes - 339 (source: NCBI BLink). [Source:TAIR;Acc:AT5G13470]
AT5G14270	252.215	-0.153139	0.3166	0.989391	-0.0151507	0.920837	1	0.0762701	0.616264	1	-0.604514	9.07812e-05	0.00344359	GTE9	Transcription factor GTE9 [Source:UniProtKB/Swiss-Prot;Acc:Q93YS6]
AT5G14330	172.141	0.0979843	0.58204	0.993131	0.18073	0.309191	1	0.201593	0.256548	1	0.694913	7.75452e-05	0.00302788	NA	unknown protein; Has 8 Blast hits to 8 proteins in 2 species: Archae - 0; Bacteria - 0; Metazoa - 0; Fungi - 0; Plants - 8; Viruses - 0; Other Eukaryotes - 0 (source: NCBI BLink). [Source:TAIR;Acc:AT5G14330]
AT5G15130	53.1325	0.0595802	0.777996	1	0.124607	0.555004	1	0.145054	0.491886	1	0.824133	7.4018e-05	0.00292552	WRKY72	Probable WRKY transcription factor 72 [Source:UniProtKB/Swiss-Prot;Acc:Q9LXG8]
AT5G15190	112.959	-0.0617084	0.750547	1	-0.0140216	0.942368	1	-0.0618314	0.750129	1	-0.600325	0.00218747	0.045371	NA	unknown protein; FUNCTIONS IN: molecular_function unknown; INVOLVED IN: biological_process unknown; LOCATED IN: chloroplast; EXPRESSED IN: 17 plant structures; EXPRESSED DURING: LP.04 four leaves visible, 4 anthesis, petal differentiation and expans /.../age, E expanded cotyledon stage, D bilateral stage; Has 7 Blast hits to 7 proteins in 3 species: Archae - 0; Bacteria - 0; Metazoa - 0; Fungi - …
AT5G15280	65.3458	-0.0767797	0.699987	1	0.131403	0.507426	1	0.361815	0.0665131	1	-0.63424	0.00171571	0.0379167	NA	Pentatricopeptide repeat-containing protein At5g15280 [Source:UniProtKB/Swiss-Prot;Acc:Q9LXF4]
AT5G15360	44.7063	1.64171	3.55319e-14	2.08937e-10	-0.10677	0.632194	1	-0.0316607	0.886985	1	0.463619	0.03532	0.311676	NA	unknown protein; Has 4 Blast hits to 4 proteins in 2 species: Archae - 0; Bacteria - 0; Metazoa - 0; Fungi - 0; Plants - 4; Viruses - 0; Other Eukaryotes - 0 (source: NCBI BLink). [Source:TAIR;Acc:AT5G15360]
AT5G15460	96.7258	0.00136516	0.992983	1	0.0140034	0.928167	1	-0.286024	0.0704355	1	-0.759464	2.79084e-06	0.000167362	MUB2	Membrane-anchored ubiquitin-fold protein 2 [Source:UniProtKB/Swiss-Prot;Acc:Q8LCS8]
AT5G15760	44.6429	0.407973	0.0280328	0.961711	0.0812235	0.666852	1	-0.425755	0.0280209	1	-1.18098	4.37156e-09	4.85572e-07	NA	30S ribosomal protein 3-2, chloroplastic [Source:UniProtKB/Swiss-Prot;Acc:Q9LFV0]
AT5G15930	236.831	-0.34445	0.0426739	0.961711	-0.191027	0.259707	1	-0.269173	0.112794	1	-0.809412	2.30772e-06	0.000141008	PAM1	plant adhesion molecule 1 [Source:TAIR;Acc:AT5G15930]
AT5G15970	1354.97	-0.0664973	0.710834	1	0.0242641	0.89237	1	-0.314089	0.0801027	1	-0.604729	0.00075844	0.019915	KIN2	Stress-induced protein KIN2 [Source:UniProtKB/Swiss-Prot;Acc:P31169]
AT5G16040	100.05	-0.0478404	0.773747	1	-0.148324	0.375008	1	-0.0518586	0.755608	1	-1.3502	2.56874e-14	6.83225e-12	NA	Regulator of chromosome condensation (RCC1) family protein [Source:TAIR;Acc:AT5G16040]
AT5G16380	108.747	0.107701	0.546042	0.992544	0.0323468	0.856461	1	0.0678911	0.704002	1	-0.703867	0.000118185	0.00437305	NA	Protein of unknown function, DUF538 [Source:TAIR;Acc:AT5G16380]
AT5G16450	191.251	0.125309	0.509481	0.992544	0.00918877	0.96147	1	-0.172637	0.365208	1	-1.14548	3.25512e-09	3.77017e-07	NA	Putative 4-hydroxy-4-methyl-2-oxoglutarate aldolase 2 [Source:UniProtKB/Swiss-Prot;Acc:Q9FFE0]
AT5G16890	207.828	-0.116069	0.473599	0.992544	-0.176506	0.276523	1	-0.107552	0.506706	1	-0.530856	0.00115638	0.0279609	NA	Exostosin family protein [Source:TAIR;Acc:AT5G16890]
AT5G16970	971.722	-0.0625853	0.630731	0.997167	-0.0558562	0.667872	1	-0.232875	0.0741811	1	-0.446811	0.000624893	0.0170212	P1	NADP-dependent alkenal double bond reductase P1 [Source:UniProtKB/Swiss-Prot;Acc:Q39172]
AT5G16980	119.514	-0.0922655	0.661051	0.997916	-0.0839995	0.689734	1	-0.154694	0.46254	1	-0.889034	2.76688e-05	0.00122895	NA	Zinc-binding dehydrogenase family protein [Source:TAIR;Acc:AT5G16980]
AT5G17350	97.735	0.327117	0.152822	0.961711	0.0674593	0.768304	1	-0.0324081	0.887495	1	0.995165	1.31863e-05	0.000649488	NA	unknown protein; FUNCTIONS IN: molecular_function unknown; INVOLVED IN: N-terminal protein myristoylation; LOCATED IN: cellular_component unknown; EXPRESSED IN: 15 plant structures; EXPRESSED DURING: 8 growth stages; BEST Arabidopsis thaliana protei /.../h is: unknown protein (TAIR:AT3G03280.1); Has 1807 Blast hits to 1807 proteins in 277 species: Archae - 0; Bacteria - 0; Metazoa - 736; Fungi - …
AT5G17760	53.8635	-0.181989	0.395419	0.991038	0.00150452	0.994375	1	0.372079	0.0791091	1	0.640811	0.00235146	0.0481102	NA	P-loop containing nucleoside triphosphate hydrolases superfamily protein [Source:TAIR;Acc:AT5G17760]
AT5G17990	360.146	0.0838462	0.537639	0.992544	0.0446681	0.742888	1	-0.0263545	0.846845	1	0.425871	0.00158656	0.0357261	PAT1	Anthranilate phosphoribosyltransferase, chloroplastic [Source:UniProtKB/Swiss-Prot;Acc:Q02166]
AT5G18410	466.974	-0.242382	0.0948872	0.961711	0.00651963	0.96404	1	0.0160319	0.911725	1	-1.08795	1.53383e-13	3.53844e-11	PIR	Protein PIR [Source:UniProtKB/Swiss-Prot;Acc:Q5S2C3]
AT5G18450	7.49648	-0.2957	0.183095	0.961711	0.139863	0.532517	1	-0.142396	0.52261	1	-0.693756	0.00160602	0.0360355	DREB2G	Dehydration-responsive element-binding protein 2G [Source:UniProtKB/Swiss-Prot;Acc:P61827]
AT5G18470	21.9797	-0.120664	0.600207	0.994866	0.183234	0.424808	1	0.13836	0.546972	1	0.773877	0.000684669	0.0184055	NA	Curculin-like (mannose-binding) lectin family protein [Source:TAIR;Acc:AT5G18470]
AT5G19110	48.1842	-0.021441	0.922163	1	0.119713	0.584553	1	0.329958	0.130518	1	0.792419	0.000251849	0.00814564	NA	Eukaryotic aspartyl protease family protein [Source:TAIR;Acc:AT5G19110]
AT5G19230	234.816	0.232522	0.139771	0.961711	-0.0442032	0.780371	1	-0.11225	0.4798	1	0.564176	0.000304977	0.00961634	NA	Uncharacterized GPI-anchored protein At5g19230 [Source:UniProtKB/Swiss-Prot;Acc:Q8GUL8]
AT5G19320	116.749	-0.250504	0.104342	0.961711	-0.00791161	0.958658	1	0.156298	0.302545	1	-1.10388	8.73296e-12	1.49572e-09	RANGAP2	RAN GTPase-activating protein 2 [Source:UniProtKB/Swiss-Prot;Acc:Q9M651]
AT5G19485	337.335	0.00223549	0.987663	1	-0.0861907	0.551769	1	-0.296689	0.0414753	1	-0.550757	0.000164059	0.00565402	NA	transferases;nucleotidyltransferases [Source:TAIR;Acc:AT5G19485]
AT5G19850	357.954	0.0025874	0.985388	1	0.101614	0.471155	1	0.0966737	0.493099	1	-0.748945	1.8246e-07	1.42575e-05	NA	alpha/beta-Hydrolases superfamily protein [Source:TAIR;Acc:AT5G19850]
AT5G19880	7.58235	-0.197052	0.370255	0.991038	0.0460771	0.835049	1	0.155319	0.483885	1	0.713845	0.00148783	0.0340432	PER58	Peroxidase 58 [Source:UniProtKB/Swiss-Prot;Acc:P59120]
AT5G20080	407.68	-0.0886501	0.423474	0.991038	-0.0215349	0.845525	1	0.0493529	0.654567	1	-0.573884	3.47352e-07	2.59173e-05	CBR2	NADH-cytochrome b5 reductase-like protein [Source:UniProtKB/Swiss-Prot;Acc:P83291]
AT5G20130	362.238	0.126468	0.384729	0.991038	-0.212255	0.146917	1	-0.261223	0.0745614	1	-1.61635	2.04025e-26	1.44144e-23	NA	unknown protein; Has 30201 Blast hits to 17322 proteins in 780 species: Archae - 12; Bacteria - 1396; Metazoa - 17338; Fungi - 3422; Plants - 5037; Viruses - 0; Other Eukaryotes - 2996 (source: NCBI BLink). [Source:TAIR;Acc:AT5G20130]
AT5G20220	287.854	-0.0425404	0.77019	1	-0.0596601	0.682182	1	-0.0792462	0.586757	1	-0.526757	0.000346878	0.0106263	NA	zinc knuckle (CCHC-type) family protein [Source:TAIR;Acc:AT5G20220]
AT5G20620	966.806	0.0650377	0.561621	0.992544	0.104449	0.350935	1	0.0342103	0.760263	1	0.351069	0.00163878	0.0365742	UBQ4	Polyubiquitin 4 [Source:UniProtKB/Swiss-Prot;Acc:P0CH32]
AT5G20910	121.242	0.148636	0.326607	0.991038	-0.0254052	0.86795	1	-0.184618	0.230741	1	-0.59803	0.000136108	0.0048999	AIP2	E3 ubiquitin-protein ligase AIP2 [Source:UniProtKB/Swiss-Prot;Acc:Q8RXD3]
AT5G20980	142.263	-0.26626	0.0896912	0.961711	-0.238272	0.12864	1	-0.0954681	0.540901	1	-1.62725	1.67015e-22	9.20948e-20	MS3	5-methyltetrahydropteroyltriglutamate--homocysteine methyltransferase 3, chloroplastic [Source:UniProtKB/Swiss-Prot;Acc:Q0WNZ5]
AT5G21030	1.8983	0.0853291	0.586906	0.993281	0.051482	0.741702	1	0.0126801	0.935059	1	0.617179	0.000154016	0.00537345	AGO8	Protein argonaute 8 [Source:UniProtKB/Swiss-Prot;Acc:Q3E984]
AT5G22020	282.292	0.0873291	0.620916	0.997167	0.120451	0.494984	1	0.147825	0.402228	1	-1.24384	5.24844e-12	9.80635e-10	NA	Calcium-dependent phosphotriesterase superfamily protein [Source:TAIR;Acc:AT5G22020]
AT5G22250	85.2118	0.204673	0.365497	0.991038	0.0624662	0.782571	1	-0.244525	0.280941	1	1.11579	7.27747e-07	5.07806e-05	CAF1-11	Probable CCR4-associated factor 1 homolog 11 [Source:UniProtKB/Swiss-Prot;Acc:Q9FMS6]
AT5G22470	53.1849	-0.873715	3.25275e-05	0.0382539	0.313782	0.124491	1	0.234976	0.250825	1	-0.751169	0.000329727	0.0102397	PARP3	Poly [ADP-ribose] polymerase 3 [Source:UniProtKB/Swiss-Prot;Acc:Q9FK91]
AT5G22500	235.722	0.0857883	0.627089	0.997167	0.118186	0.503095	1	0.166263	0.345903	1	0.540067	0.00207426	0.0436937	FAR1	Fatty acyl-CoA reductase 1 [Source:UniProtKB/Swiss-Prot;Acc:Q39152]
AT5G22570	1.69093	-0.0275641	0.848703	1	0.10838	0.456265	1	0.0461406	0.749969	1	0.502151	0.000788735	0.0205198	WRKY38	Probable WRKY transcription factor 38 [Source:UniProtKB/Swiss-Prot;Acc:Q8GWF1]
AT5G22700	114.05	-0.5333	0.00682849	0.893542	-0.156649	0.424034	1	-0.309393	0.115258	1	-0.685033	0.000521713	0.0147991	NA	F-box/FBD/LRR-repeat protein At5g22700 [Source:UniProtKB/Swiss-Prot;Acc:Q9FNJ1]
AT5G22890	109.371	0.126264	0.46843	0.992544	0.331111	0.0556934	1	0.16569	0.341148	1	0.576748	0.000766674	0.0200846	NA	C2H2 and C2HC zinc fingers superfamily protein [Source:TAIR;Acc:AT5G22890]
AT5G23010	421.676	0.196298	0.397336	0.991038	0.0933447	0.687336	1	-0.265386	0.252551	1	0.798516	0.000574588	0.0159251	MAM1	Methylthioalkylmalate synthase 1, chloroplastic [Source:UniProtKB/Swiss-Prot;Acc:Q9FG67]
AT5G23020	120.153	0.168599	0.389639	0.991038	0.0913265	0.641783	1	0.107005	0.585657	1	0.719856	0.000206523	0.00684614	MAM3	Methylthioalkylmalate synthase 3, chloroplastic [Source:UniProtKB/Swiss-Prot;Acc:Q9FN52]
AT5G23320	16.4354	-0.563049	0.0126306	0.946509	-0.432597	0.0548705	1	-0.236222	0.292345	1	-0.864836	0.000138202	0.00494377	ICMTA	Protein-S-isoprenylcysteine O-methyltransferase A [Source:UniProtKB/Swiss-Prot;Acc:Q9FMW9]
AT5G24130	86.1234	-0.355156	0.0964066	0.961711	0.0142432	0.946634	1	-0.0330083	0.876795	1	-1.3153	1.20691e-09	1.48293e-07	NA	unknown protein; FUNCTIONS IN: molecular_function unknown; INVOLVED IN: biological_process unknown; LOCATED IN: mitochondrion; EXPRESSED IN: petal, leaf whorl, flower; EXPRESSED DURING: 4 anthesis, petal differentiation and expansion stage; Has 1807 /.../ hits to 1807 proteins in 277 species: Archae - 0; Bacteria - 0; Metazoa - 736; Fungi - 347; Plants - 385; Viruses - 0; Other Eukaryotes - 339 (…
AT5G24280	87.9756	-0.0313853	0.873662	1	0.15663	0.425429	1	0.295376	0.131642	1	0.955411	7.58867e-07	5.26272e-05	GMI1	gamma-irradiation and mitomycin c induced 1 [Source:TAIR;Acc:AT5G24280]
AT5G24380	719.015	-0.0307489	0.863413	1	0.116747	0.513299	1	0.146884	0.41077	1	0.894082	5.09451e-07	3.7395e-05	YSL2	Metal-nicotianamine transporter YSL2 [Source:UniProtKB/Swiss-Prot;Acc:Q6R3K9]
AT5G24510	12.0505	0.229383	0.321901	0.990147	0.265657	0.251274	1	-0.0891619	0.698993	1	0.800943	0.000549854	0.0154589	NA	60S acidic ribosomal protein family [Source:TAIR;Acc:AT5G24510]
AT5G24640	4.89227	0.373639	0.0671164	0.961711	0.0344625	0.863847	1	-0.0954142	0.632691	1	0.834035	5.79543e-05	0.0023523	NA	unknown protein; BEST Arabidopsis thaliana protein match is: unknown protein (TAIR:AT2G41730.1); Has 1807 Blast hits to 1807 proteins in 277 species: Archae - 0; Bacteria - 0; Metazoa - 736; Fungi - 347; Plants - 385; Viruses - 0; Other Eukaryotes - /.../source: NCBI BLink). [Source:TAIR;Acc:AT5G24640]
AT5G24750	52.9746	-0.423746	0.0364299	0.961711	-0.283599	0.160025	1	-0.196677	0.328855	1	-1.33818	1.32665e-10	1.89828e-08	NA	UDP-Glycosyltransferase superfamily protein [Source:TAIR;Acc:AT5G24750]
AT5G25260	11.4549	-0.286464	0.190173	0.962186	-0.0889104	0.685457	1	-0.253169	0.246949	1	1.01228	5.71757e-06	0.000308503	FLOT2	Flotillin-like protein 2 [Source:UniProtKB/Swiss-Prot;Acc:Q4V3D6]
AT5G25520	339.463	-1.72995	6.85824e-28	5.37709e-24	-0.0533643	0.724986	1	0.00464482	0.975555	1	-2.5435	1.40034e-54	3.95735e-51	NA	SPOC domain / Transcription elongation factor S-II protein [Source:TAIR;Acc:AT5G25520]
AT5G25570	9.63098	-0.411153	0.0739248	0.961711	-0.0586277	0.799591	1	0.0556997	0.80957	1	-1.12121	7.69397e-07	5.31943e-05	NA	unknown protein; Has 30201 Blast hits to 17322 proteins in 780 species: Archae - 12; Bacteria - 1396; Metazoa - 17338; Fungi - 3422; Plants - 5037; Viruses - 0; Other Eukaryotes - 2996 (source: NCBI BLink). [Source:TAIR;Acc:AT5G25570]
AT5G25840	402.497	0.126251	0.357594	0.991038	-0.114182	0.407557	1	-0.164943	0.232136	1	-0.566754	4.60721e-05	0.00192532	NA	Protein of unknown function (DUF1677) [Source:TAIR;Acc:AT5G25840]
AT5G26920	60.9756	-0.484746	0.0332107	0.961711	-0.365091	0.108476	1	-0.46951	0.0391521	1	0.704842	0.00182465	0.0398183	CBP60G	Calmodulin-binding protein 60 G [Source:UniProtKB/Swiss-Prot;Acc:F4K2R6]
AT5G27220	9.86416	0.440681	0.0534948	0.961711	0.184749	0.416095	1	0.633823	0.00557138	1	0.888915	0.000106322	0.0039929	NA	Frigida-like protein [Source:TAIR;Acc:AT5G27220]
AT5G27410	150.41	-0.493475	0.00463631	0.784537	-0.057273	0.739882	1	-0.0475066	0.783012	1	-0.590148	0.000716842	0.0191338	NA	Branched-chain-amino-acid aminotransferase-like protein 2 [Source:UniProtKB/Swiss-Prot;Acc:Q9ASR4]
AT5G27650	446.26	-0.0933614	0.571712	0.993131	0.0633409	0.700692	1	0.170261	0.300996	1	0.645489	8.15425e-05	0.0031567	NA	Tudor/PWWP/MBT superfamily protein [Source:TAIR;Acc:AT5G27650]
AT5G27830	144.087	0.156026	0.419223	0.991038	-0.0120977	0.950178	1	-0.0668851	0.730002	1	-0.748122	0.000134124	0.00485164	NA	FUNCTIONS IN: molecular_function unknown; INVOLVED IN: response to oxidative stress; LOCATED IN: endomembrane system; EXPRESSED IN: 22 plant structures; EXPRESSED DURING: 13 growth stages; CONTAINS InterPro DOMAIN/s: Folate receptor, conserved regio /.../erPro:IPR018143); Has 1807 Blast hits to 1807 proteins in 277 species: Archae - 0; Bacteria - 0; Metazoa - 736; Fungi - 347; Plants - 385; Virus…
AT5G35480	41.9296	-0.00153149	0.99449	1	0.473523	0.0315626	1	-0.174552	0.432758	1	-0.69884	0.00182441	0.0398183	NA	unknown protein; Has 1807 Blast hits to 1807 proteins in 277 species: Archae - 0; Bacteria - 0; Metazoa - 736; Fungi - 347; Plants - 385; Viruses - 0; Other Eukaryotes - 339 (source: NCBI BLink). [Source:TAIR;Acc:AT5G35480]
AT5G35660	402.062	-0.773391	0.000200431	0.138657	0.209934	0.311275	1	-0.0516905	0.803248	1	-1.65294	2.53626e-15	7.6453e-13	NA	Glycine-rich protein family [Source:TAIR;Acc:AT5G35660]
AT5G35740	44.438	-0.157912	0.389395	0.991038	0.0765967	0.672778	1	0.0844283	0.641595	1	-0.916453	1.83623e-06	0.000116284	NA	Carbohydrate-binding X8 domain superfamily protein [Source:TAIR;Acc:AT5G35740]
AT5G37690	179.169	-0.0301934	0.853892	1	0.297734	0.0666828	1	0.199877	0.219742	1	0.893986	2.21671e-08	2.11457e-06	NA	GDSL esterase/lipase At5g37690 [Source:UniProtKB/Swiss-Prot;Acc:Q9FHQ1]
AT5G38900	25.491	-0.45366	0.0503384	0.961711	-0.250623	0.279369	1	-0.309445	0.181775	1	1.46338	1.69879e-10	2.35621e-08	NA	Thioredoxin superfamily protein [Source:TAIR;Acc:AT5G38900]
AT5G38910	25.7571	-0.0636324	0.69362	1	-0.0248086	0.877989	1	-0.0747024	0.643682	1	1.16384	9.45514e-13	1.92578e-10	NA	Putative germin-like protein subfamily 1 member 9 [Source:UniProtKB/Swiss-Prot;Acc:Q9FMB0]
AT5G40420	960.886	-0.328873	0.134953	0.961711	0.152388	0.48838	1	0.00941149	0.96587	1	-1.23868	1.85077e-08	1.78813e-06	OLEO2	Oleosin 21.2 kDa [Source:UniProtKB/Swiss-Prot;Acc:Q39165]
AT5G40590	7.10201	-0.00297549	0.989146	1	-0.117598	0.588688	1	-0.0512798	0.813987	1	0.861314	0.000117702	0.00436945	NA	Cysteine/Histidine-rich C1 domain family protein [Source:TAIR;Acc:AT5G40590]
AT5G41080	744.212	0.279498	0.129741	0.961711	-0.0289904	0.875254	1	-0.0840164	0.649218	1	-0.644113	0.000503088	0.0143609	GDPD2	Glycerophosphodiester phosphodiesterase GDPD2 [Source:UniProtKB/Swiss-Prot;Acc:Q9FLM1]
AT5G41750	16.1367	-0.402285	0.0802514	0.961711	-0.225213	0.328188	1	0.0229406	0.920814	1	0.74723	0.00124978	0.0297109	NA	Disease resistance protein (TIR-NBS-LRR class) family [Source:TAIR;Acc:AT5G41750]
AT5G41960	110.376	0.190281	0.229614	0.969215	-0.171395	0.287142	1	-0.21259	0.187831	1	-0.863361	2.13952e-07	1.65086e-05	NA	unknown protein; FUNCTIONS IN: molecular_function unknown; INVOLVED IN: biological_process unknown; LOCATED IN: chloroplast; EXPRESSED IN: 22 plant structures; EXPRESSED DURING: 13 growth stages; Has 1807 Blast hits to 1807 proteins in 277 species: /.../ - 0; Bacteria - 0; Metazoa - 736; Fungi - 347; Plants - 385; Viruses - 0; Other Eukaryotes - 339 (source: NCBI BLink). [Source:TAIR;Acc:AT5G4196…
AT5G41980	51.3879	0.0590514	0.765482	1	-0.171745	0.389551	1	-0.243741	0.223354	1	-1.10345	8.79018e-08	7.38767e-06	NA	CONTAINS InterPro DOMAIN/s: Putative harbinger transposase-derived nuclease (InterPro:IPR006912); BEST Arabidopsis thaliana protein match is: unknown protein (TAIR:AT1G43722.1); Has 1807 Blast hits to 1807 proteins in 277 species: Archae - 0; Bacter /.../; Metazoa - 736; Fungi - 347; Plants - 385; Viruses - 0; Other Eukaryotes - 339 (source: NCBI BLink). [Source:TAIR;Acc:AT5G41980]
AT5G42070	676.912	0.207012	0.281395	0.979881	-0.0753839	0.695085	1	-0.141687	0.461405	1	-1.34754	3.22377e-12	6.17652e-10	NA	unknown protein; FUNCTIONS IN: molecular_function unknown; INVOLVED IN: biological_process unknown; LOCATED IN: chloroplast thylakoid membrane, chloroplast; EXPRESSED IN: 21 plant structures; EXPRESSED DURING: 13 growth stages; Has 30201 Blast hits /.../22 proteins in 780 species: Archae - 12; Bacteria - 1396; Metazoa - 17338; Fungi - 3422; Plants - 5037; Viruses - 0; Other Eukaryotes - 2996 (sou…
AT5G42480	423.581	-0.386894	0.00217945	0.539383	-0.115867	0.355659	1	-0.0623418	0.618871	1	-1.64243	1.35943e-35	1.61758e-32	ARC6	Protein ACCUMULATION AND REPLICATION OF CHLOROPLASTS 6, chloroplastic [Source:UniProtKB/Swiss-Prot;Acc:Q9FIG9]
AT5G42530	476.72	-0.019223	0.934036	1	-0.0653788	0.778325	1	-0.0520225	0.822762	1	0.941506	5.04015e-05	0.00207555	NA	unknown protein; FUNCTIONS IN: molecular_function unknown; INVOLVED IN: biological_process unknown; LOCATED IN: endomembrane system; BEST Arabidopsis thaliana protein match is: unknown protein (TAIR:AT2G25510.2); Has 30201 Blast hits to 17322 protei /.../780 species: Archae - 12; Bacteria - 1396; Metazoa - 17338; Fungi - 3422; Plants - 5037; Viruses - 0; Other Eukaryotes - 2996 (source: NCBI BLin…
AT5G42600	619.977	-0.522991	0.00532027	0.839853	0.101718	0.586827	1	0.235186	0.208757	1	-1.35347	7.07444e-13	1.49476e-10	MRN1	Marneral synthase [Source:UniProtKB/Swiss-Prot;Acc:Q9FJV8]
AT5G42680	60.0034	0.477278	0.0105529	0.946509	0.0248372	0.89623	1	0.243236	0.197335	1	0.635188	0.000603419	0.0165159	NA	Protein of unknown function, DUF617 [Source:TAIR;Acc:AT5G42680]
AT5G42800	47.7892	0.19691	0.344719	0.991038	-0.0336142	0.872767	1	-0.0818385	0.697111	1	0.662741	0.00127369	0.030184	DFRA	Dihydroflavonol-4-reductase [Source:UniProtKB/Swiss-Prot;Acc:P51102]
AT5G42830	50.4051	-0.33209	0.130314	0.961711	-0.170121	0.436972	1	-0.294207	0.180111	1	1.58405	9.36874e-14	2.27751e-11	NA	HXXXD-type acyl-transferase family protein [Source:TAIR;Acc:AT5G42830]
AT5G42980	2389.6	0.196632	0.0685644	0.961711	0.125122	0.246693	1	0.172972	0.109187	1	0.524185	1.13281e-06	7.48846e-05	TRX3	Thioredoxin H3 [Source:UniProtKB/Swiss-Prot;Acc:Q42403]
AT5G43370	5.27599	-0.0670988	0.75098	1	-0.214476	0.306464	1	-0.201405	0.336954	1	0.760609	0.000463971	0.0134308	PHT1-2	Probable inorganic phosphate transporter 1-2 [Source:UniProtKB/Swiss-Prot;Acc:Q96243]
AT5G43890	16.0585	-0.0323519	0.887711	1	-0.190787	0.406379	1	-0.227253	0.322963	1	0.74862	0.000909811	0.0231633	YUC5	Probable indole-3-pyruvate monooxygenase YUCCA5 [Source:UniProtKB/Swiss-Prot;Acc:Q9LKC0]
AT5G43950	40.7272	-0.285011	0.166778	0.961711	0.148332	0.465878	1	-0.172874	0.400457	1	-1.15918	4.8754e-08	4.37393e-06	NA	Plant protein of unknown function (DUF946) [Source:TAIR;Acc:AT5G43950]
AT5G44120	3074.14	-0.698802	0.000774533	0.350342	0.250507	0.227977	1	-0.12151	0.558747	1	-1.42765	6.65162e-12	1.17484e-09	CRA1	12S seed storage protein CRA1 [Source:UniProtKB/Swiss-Prot;Acc:P15455]
AT5G44310	53.2374	-0.648568	0.00126195	0.413329	0.423134	0.0289646	1	0.709225	0.000225531	0.442059	-0.75024	0.00019759	0.00658868	NA	Late embryogenesis abundant protein (LEA) family protein [Source:TAIR;Acc:AT5G44310]
AT5G44390	78.9289	0.306093	0.0973211	0.961711	0.359173	0.0514345	1	0.414022	0.0245094	1	0.796155	1.1235e-05	0.000563195	NA	FAD-binding Berberine family protein [Source:TAIR;Acc:AT5G44390]
AT5G44585	66.9238	-0.152195	0.505148	0.992544	-0.301767	0.186768	1	-0.376513	0.099681	1	0.990145	1.3108e-05	0.000648459	NA	unknown protein; FUNCTIONS IN: molecular_function unknown; INVOLVED IN: biological_process unknown; LOCATED IN: endomembrane system; Has 30201 Blast hits to 17322 proteins in 780 species: Archae - 12; Bacteria - 1396; Metazoa - 17338; Fungi - 3422; /.../ - 5037; Viruses - 0; Other Eukaryotes - 2996 (source: NCBI BLink). [Source:TAIR;Acc:AT5G44585]
AT5G45040	367.003	0.328355	0.0671245	0.961711	-0.069831	0.697878	1	-0.177678	0.323814	1	-0.738683	4.49832e-05	0.00188539	PETJ	Cytochrome c6, chloroplastic [Source:UniProtKB/Swiss-Prot;Acc:Q93VA3]
AT5G45280	475.249	0.0884274	0.416589	0.991038	0.00126176	0.990782	1	-0.16724	0.128256	1	0.409934	0.000138835	0.00495165	PAE11	Pectin acetylesterase 11 [Source:UniProtKB/Swiss-Prot;Acc:Q9FH82]
AT5G45560	52.4087	-0.548897	0.00634835	0.881881	-0.138873	0.484689	1	-0.34453	0.0849707	1	-1.49764	5.72965e-13	1.23368e-10	EDR2L	Protein ENHANCED DISEASE RESISTANCE 2-like [Source:UniProtKB/Swiss-Prot;Acc:Q8VZF6]
AT5G45690	34.5611	-0.396697	0.0808449	0.961711	0.17604	0.435996	1	0.0290575	0.89784	1	-0.771294	0.00071579	0.0191284	NA	Protein of unknown function (DUF1264) [Source:TAIR;Acc:AT5G45690]
AT5G45840	54.5129	-0.0099443	0.960472	1	0.032577	0.870931	1	-0.199236	0.323867	1	-0.760264	0.000211011	0.00698469	NA	Leucine-rich repeat protein kinase family protein [Source:TAIR;Acc:AT5G45840]
AT5G45960	72.302	0.401796	0.0444116	0.961711	-0.0508212	0.801172	1	-0.235296	0.245851	1	-0.70859	0.000543399	0.0152991	NA	GDSL esterase/lipase At5g45960 [Source:UniProtKB/Swiss-Prot;Acc:Q9FJ40]
AT5G46050	9.98608	-0.0470819	0.835972	1	0.111998	0.623079	1	-0.00849884	0.970185	1	0.819061	0.000362833	0.0109995	NPF5.2	Protein NRT1/ PTR FAMILY 5.2 [Source:UniProtKB/Swiss-Prot;Acc:Q9FNL7]
AT5G46180	323.085	-0.0119726	0.932402	1	0.0300685	0.831158	1	-0.0338861	0.81041	1	-0.495056	0.00051826	0.0147196	DELTA-OAT	Ornithine aminotransferase, mitochondrial [Source:UniProtKB/Swiss-Prot;Acc:Q9FNK4]
AT5G46330	42.5745	-0.0600443	0.7914	1	-0.122329	0.590261	1	0.0279086	0.902095	1	0.720276	0.00139252	0.032125	FLS2	LRR receptor-like serine/threonine-protein kinase FLS2 [Source:UniProtKB/Swiss-Prot;Acc:Q9FL28]
AT5G47190	1604.96	0.126244	0.33374	0.991038	-0.0180687	0.890051	1	-0.133525	0.307352	1	-0.461273	0.000431176	0.0127259	NA	50S ribosomal protein L19-2, chloroplastic [Source:UniProtKB/Swiss-Prot;Acc:Q8RXX5]
AT5G47220	17.6548	-0.202809	0.381217	0.991038	0.0275677	0.905351	1	-0.0579033	0.802701	1	0.80186	0.000551809	0.0154589	ERF2	Ethylene-responsive transcription factor 2 [Source:UniProtKB/Swiss-Prot;Acc:O80338]
AT5G47230	102.972	0.0991109	0.602664	0.994866	0.0533305	0.779698	1	-0.150892	0.431372	1	0.790492	2.4739e-05	0.00111193	ERF5	Ethylene-responsive transcription factor 5 [Source:UniProtKB/Swiss-Prot;Acc:O80341]
AT5G47450	1349.57	0.144266	0.469033	0.992544	0.0552003	0.781767	1	0.0250905	0.899805	1	-0.654268	0.00103811	0.025566	TIP2-3	Aquaporin TIP2-3 [Source:UniProtKB/Swiss-Prot;Acc:Q9FGL2]
AT5G47670	2.8084	0.193731	0.289366	0.98197	0.0619831	0.73193	1	0.0238622	0.894757	1	0.580758	0.00191264	0.0412211	NFYB6	Nuclear transcription factor Y subunit B-6 [Source:UniProtKB/Swiss-Prot;Acc:Q84W66]
AT5G47750	646.16	-0.394262	0.00642764	0.881881	-0.00651975	0.963902	1	0.0561888	0.696359	1	-0.441479	0.0022695	0.0467293	D6PKL2	Serine/threonine-protein kinase D6PKL2 [Source:UniProtKB/Swiss-Prot;Acc:Q39183]
AT5G47870	741.904	0.306979	0.0627527	0.961711	-0.0654689	0.692058	1	-0.0235229	0.886816	1	-0.619508	0.00018833	0.00633839	NA	FUNCTIONS IN: molecular_function unknown; INVOLVED IN: biological_process unknown; LOCATED IN: chloroplast; EXPRESSED IN: 22 plant structures; EXPRESSED DURING: 13 growth stages; BEST Arabidopsis thaliana protein match is: cobalt ion binding (TAIR:A /.../10.1); Has 1807 Blast hits to 1807 proteins in 277 species: Archae - 0; Bacteria - 0; Metazoa - 736; Fungi - 347; Plants - 385; Viruses - 0; Oth…
AT5G48430	19.9142	-0.731027	0.00156277	0.462091	-0.408091	0.0782216	1	-0.521964	0.0241576	1	1.36107	4.38149e-09	4.85572e-07	NA	Eukaryotic aspartyl protease family protein [Source:TAIR;Acc:AT5G48430]
AT5G48440	137.518	-0.361309	0.0392751	0.961711	-0.0924519	0.595514	1	-0.204413	0.24186	1	-0.918444	2.43395e-07	1.85275e-05	NA	FAD-dependent oxidoreductase family protein [Source:TAIR;Acc:AT5G48440]
AT5G48630	124.183	0.0802348	0.570481	0.993131	0.0104364	0.941479	1	0.0583775	0.680687	1	-1.07787	1.64742e-12	3.26709e-10	CYCC1-2	Cyclin-C1-2 [Source:UniProtKB/Swiss-Prot;Acc:Q9FJK7]
AT5G48657	29.0364	0.311428	0.172791	0.961711	0.192255	0.400698	1	0.171674	0.453151	1	0.881743	0.000102456	0.00386054	NA	defense protein-related [Source:TAIR;Acc:AT5G48657]
AT5G49520	25.1549	0.0140632	0.950179	1	0.0317066	0.888	1	0.180414	0.421654	1	0.799331	0.000308694	0.00971825	WRKY48	Probable WRKY transcription factor 48 [Source:UniProtKB/Swiss-Prot;Acc:Q9FGZ4]
AT5G49630	368.607	0.0478597	0.729347	1	0.114211	0.408278	1	0.176915	0.199652	1	0.789509	6.67998e-09	7.12364e-07	AAP6	Amino acid permease 6 [Source:UniProtKB/Swiss-Prot;Acc:P92934]
AT5G49690	36.6105	-0.252058	0.266055	0.975913	-0.053068	0.814475	1	-0.145515	0.520434	1	0.680662	0.0024038	0.0489155	UGT91C1	UDP-glycosyltransferase 91C1 [Source:UniProtKB/Swiss-Prot;Acc:Q9LTA3]
AT5G49770	10.8858	-0.232638	0.299513	0.984801	-0.394057	0.0776811	1	-0.331188	0.138591	1	0.728296	0.00134946	0.0314986	NA	Probable leucine-rich repeat receptor-like protein kinase At5g49770 [Source:UniProtKB/Swiss-Prot;Acc:Q9LT96]
AT5G49780	6.78409	0.0548362	0.803779	1	0.15272	0.489736	1	0.31411	0.157184	1	0.870066	0.000109819	0.00410378	NA	Leucine-rich repeat protein kinase family protein [Source:TAIR;Acc:AT5G49780]
AT5G50110	82.0377	-0.353945	0.0472576	0.961711	-0.13393	0.449412	1	-0.186453	0.293416	1	-1.43024	2.20969e-14	6.01887e-12	NA	S-adenosyl-L-methionine-dependent methyltransferases superfamily protein [Source:TAIR;Acc:AT5G50110]
AT5G50200	201.326	-0.238012	0.122719	0.961711	-0.0663887	0.664867	1	-0.144996	0.345755	1	0.667562	7.93302e-06	0.000411353	NRT3.1	High-affinity nitrate transporter 3.1 [Source:UniProtKB/Swiss-Prot;Acc:Q9FGS5]
AT5G50335	78.5974	0.184049	0.409697	0.991038	0.180519	0.418764	1	-0.097272	0.663872	1	0.905808	4.50331e-05	0.00188539	NA	unknown protein; Has 30201 Blast hits to 17322 proteins in 780 species: Archae - 12; Bacteria - 1396; Metazoa - 17338; Fungi - 3422; Plants - 5037; Viruses - 0; Other Eukaryotes - 2996 (source: NCBI BLink). [Source:TAIR;Acc:AT5G50335]
AT5G50410	65.3131	0.211917	0.236387	0.971279	-0.21946	0.229302	1	0.059297	0.742297	1	-0.657403	0.000404848	0.0120749	NA	unknown protein; Has 1807 Blast hits to 1807 proteins in 277 species: Archae - 0; Bacteria - 0; Metazoa - 736; Fungi - 347; Plants - 385; Viruses - 0; Other Eukaryotes - 339 (source: NCBI BLink). [Source:TAIR;Acc:AT5G50410]
AT5G50970	36.5216	-0.432872	0.0455736	0.961711	-0.140571	0.51362	1	0.000687838	0.997443	1	-1.2781	6.9535e-09	7.3805e-07	NA	transducin family protein / WD-40 repeat family protein [Source:TAIR;Acc:AT5G50970]
AT5G51190	40.1093	-0.0244541	0.916046	1	-0.00434355	0.985061	1	-0.00162599	0.994407	1	1.3418	6.50565e-09	6.9706e-07	ERF105	Ethylene-responsive transcription factor ERF105 [Source:UniProtKB/Swiss-Prot;Acc:Q8VY90]
AT5G51960	101.99	0.0776653	0.675602	0.999021	-0.218191	0.243283	1	-0.137171	0.462381	1	-0.746586	8.17611e-05	0.00315975	NA	CONTAINS InterPro DOMAIN/s: Complex 1 LYR protein (InterPro:IPR008011); Has 45 Blast hits to 45 proteins in 14 species: Archae - 0; Bacteria - 0; Metazoa - 0; Fungi - 0; Plants - 45; Viruses - 0; Other Eukaryotes - 0 (source: NCBI BLink). [Source:TAIR;Acc:AT5G51960]
AT5G51970	2024.61	-0.164109	0.29612	0.984801	0.0126625	0.935718	1	-0.0128998	0.934521	1	-1.18008	7.06171e-14	1.75441e-11	SDH	Sorbitol dehydrogenase [Source:UniProtKB/Swiss-Prot;Acc:Q9FJ95]
AT5G52050	41.4127	-0.17138	0.457602	0.992544	-0.00148757	0.994852	1	-0.0522247	0.820847	1	0.733631	0.00140894	0.0324372	NA	MATE efflux family protein [Source:TAIR;Acc:AT5G52050]
AT5G52300	752.001	-0.557145	0.00423805	0.755176	0.234771	0.227129	1	0.345082	0.0757905	1	-0.719806	0.000221043	0.00725303	LTI65	Low-temperature-induced 65 kDa protein [Source:UniProtKB/Swiss-Prot;Acc:Q04980]
AT5G52370	161.187	-0.142299	0.324986	0.991038	-0.0580074	0.687441	1	-0.0221014	0.878046	1	-2.80882	5.69621e-59	2.14633e-55	NA	unknown protein; BEST Arabidopsis thaliana protein match is: unknown protein (TAIR:AT5G58990.1); Has 30201 Blast hits to 17322 proteins in 780 species: Archae - 12; Bacteria - 1396; Metazoa - 17338; Fungi - 3422; Plants - 5037; Viruses - 0; Other Eu /.../es - 2996 (source: NCBI BLink). [Source:TAIR;Acc:AT5G52370]
AT5G52430	134.629	0.0977355	0.522078	0.992544	0.128277	0.400575	1	0.191523	0.208362	1	0.45663	0.00234515	0.0480247	NA	hydroxyproline-rich glycoprotein family protein [Source:TAIR;Acc:AT5G52430]
AT5G52840	850.632	0.146584	0.176305	0.961711	0.0797855	0.462283	1	0.0832628	0.443056	1	0.335654	0.00186893	0.0404332	NA	Probable NADH dehydrogenase [ubiquinone] 1 alpha subcomplex subunit 5, mitochondrial [Source:UniProtKB/Swiss-Prot;Acc:Q9FLX7]
AT5G53080	71.5536	-0.228028	0.224438	0.969061	-0.07416	0.691422	1	-0.174379	0.352466	1	-0.614739	0.00121787	0.0291669	NA	Tetratricopeptide repeat (TPR)-like superfamily protein [Source:TAIR;Acc:AT5G53080]
AT5G53360	48.4569	0.0374088	0.844745	1	0.178534	0.347624	1	0.0352173	0.854002	1	-0.658717	0.00083313	0.0215291	NA	TRAF-like superfamily protein [Source:TAIR;Acc:AT5G53360]
AT5G53470	188.37	0.0697019	0.627783	0.997167	-0.00937853	0.948157	1	-0.1064	0.462551	1	-0.621931	2.5149e-05	0.00112365	ACBP1	Acyl-CoA-binding domain-containing protein 1 [Source:UniProtKB/Swiss-Prot;Acc:Q9SM23]
AT5G53550	283.222	-0.0571159	0.713747	1	-0.0231217	0.881869	1	-0.141746	0.363689	1	0.764782	6.13703e-07	4.36308e-05	YSL3	Metal-nicotianamine transporter YSL3 [Source:UniProtKB/Swiss-Prot;Acc:Q2EF88]
AT5G53830	43.5443	0.345083	0.0826659	0.961711	-0.22304	0.274236	1	0.137571	0.4934	1	0.767869	8.53811e-05	0.00327724	VQ33	VQ motif-containing protein 33 [Source:UniProtKB/Swiss-Prot;Acc:Q9FHZ3]
AT5G54100	145.557	-0.135292	0.437378	0.991038	-0.0110424	0.949294	1	0.0167494	0.923117	1	0.637772	0.000188582	0.00633839	NA	SPFH/Band 7/PHB domain-containing membrane-associated protein family [Source:TAIR;Acc:AT5G54100]
AT5G54550	2.65913	0.0129364	0.941794	1	-0.0158645	0.928352	1	-0.0517707	0.76853	1	0.630163	0.000596425	0.0164238	NA	Protein of unknown function (DUF295) [Source:TAIR;Acc:AT5G54550]
AT5G54560	4.49379	-0.0110229	0.956578	1	0.179605	0.378407	1	0.194647	0.339895	1	0.846188	5.39071e-05	0.00219988	NA	Protein of unknown function (DUF295) [Source:TAIR;Acc:AT5G54560]
AT5G54880	31.5108	-0.0683804	0.752354	1	0.140707	0.514132	1	-0.00378991	0.986037	1	-0.822591	0.000196235	0.00655316	NA	DTW domain-containing protein [Source:TAIR;Acc:AT5G54880]
AT5G54980	299.932	0.213993	0.143455	0.961711	-0.0198329	0.892677	1	-0.125325	0.3952	1	-0.481881	0.00117259	0.0282787	NA	CASP-like protein 2D1 [Source:UniProtKB/Swiss-Prot;Acc:Q9FFT2]
AT5G55020	6.29217	-0.0133268	0.946904	1	0.05936	0.767124	1	0.0245335	0.90236	1	0.682781	0.000948513	0.0238531	ATMYB120	myb domain protein 120 [Source:TAIR;Acc:AT5G55020]
AT5G55270	3.78327	0.0146224	0.938693	1	0.100229	0.599012	1	-0.0443663	0.814404	1	0.860726	1.32761e-05	0.000649664	NA	Protein of unknown function (DUF295) [Source:TAIR;Acc:AT5G55270]
AT5G55410	100.822	-0.493188	0.0161815	0.961711	0.0293518	0.885436	1	-0.146836	0.472008	1	-1.80359	9.36786e-18	3.36172e-15	NA	Bifunctional inhibitor/lipid-transfer protein/seed storage 2S albumin superfamily protein [Source:TAIR;Acc:AT5G55410]
AT5G55893	1.26664	0.0884512	0.522399	0.992544	0.0113703	0.933825	1	0.00901831	0.947437	1	0.551914	0.00012147	0.00444532	NA	unknown protein; Has 30201 Blast hits to 17322 proteins in 780 species: Archae - 12; Bacteria - 1396; Metazoa - 17338; Fungi - 3422; Plants - 5037; Viruses - 0; Other Eukaryotes - 2996 (source: NCBI BLink). [Source:TAIR;Acc:AT5G55893]
AT5G56150	261.715	0.120188	0.386655	0.991038	-0.0436833	0.754386	1	0.105167	0.449221	1	0.46858	0.00063967	0.0173609	UBC30	Ubiquitin-conjugating enzyme E2 30 [Source:UniProtKB/Swiss-Prot;Acc:Q9FKT3]
AT5G56220	136.809	0.1232	0.416213	0.991038	0.145443	0.337122	1	0.330664	0.0278367	1	0.520711	0.000461234	0.0134031	NA	P-loop containing nucleoside triphosphate hydrolases superfamily protein [Source:TAIR;Acc:AT5G56220]
AT5G56370	40.3628	-0.224011	0.287192	0.98197	-0.056551	0.787124	1	0.259021	0.210901	1	0.961017	1.93299e-06	0.000120721	NA	FBD-associated F-box protein At5g56370 [Source:UniProtKB/Swiss-Prot;Acc:Q9FM94]
AT5G56810	23.2447	0.0555127	0.807569	1	-0.108159	0.63609	1	-0.136755	0.549875	1	0.925415	3.80364e-05	0.0016225	NA	Putative F-box/FBD/LRR-repeat protein At5g56810 [Source:UniProtKB/Swiss-Prot;Acc:Q9FJT2]
AT5G56960	1.50263	-0.0363232	0.808663	1	0.0533571	0.72306	1	-0.0290154	0.846041	1	0.515932	0.000996678	0.0247887	BHLH41	Putative transcription factor bHLH041 [Source:UniProtKB/Swiss-Prot;Acc:Q9LTS4]
AT5G57220	63.8064	-0.569445	0.0128742	0.946509	-0.41684	0.0683814	1	-0.3908	0.0874819	1	1.55548	6.32306e-12	1.13454e-09	CYP81F2	cytochrome P450, family 81, subfamily F, polypeptide 2 [Source:TAIR;Acc:AT5G57220]
AT5G57240	86.4797	-0.0864537	0.634775	0.997167	0.0989318	0.584451	1	-0.0354918	0.845262	1	0.761153	1.70202e-05	0.000811799	ORP4C	Oxysterol-binding protein-related protein 4C [Source:UniProtKB/Swiss-Prot;Acc:Q9LVD4]
AT5G57260	17.7339	-0.247666	0.273301	0.978981	0.00717643	0.974565	1	-0.090369	0.6887	1	-1.14766	5.37577e-07	3.90789e-05	CYP71B10	Cytochrome P450 71B10 [Source:UniProtKB/Swiss-Prot;Acc:Q9LVD2]
AT5G57930	1748.34	-0.0774063	0.482866	0.992544	0.0285755	0.795391	1	0.0184112	0.867332	1	0.357634	0.00113118	0.0275282	APO2	APO protein 2, chloroplastic [Source:UniProtKB/Swiss-Prot;Acc:Q8W4A5]
AT5G58110	1215.69	0.0466051	0.708632	1	0.0554524	0.656539	1	-0.0725398	0.561227	1	-0.685881	4.73125e-08	4.29575e-06	NA	chaperone binding;ATPase activators [Source:TAIR;Acc:AT5G58110]
AT5G58210	90.7397	-0.507767	0.0024011	0.55369	-0.153765	0.350338	1	-0.0328132	0.841268	1	-1.20729	3.61039e-12	6.85913e-10	NA	hydroxyproline-rich glycoprotein family protein [Source:TAIR;Acc:AT5G58210]
AT5G59070	9.93365	0.103952	0.65011	0.997167	0.12714	0.578965	1	0.104208	0.649079	1	0.807758	0.000463605	0.0134308	NA	UDP-Glycosyltransferase superfamily protein [Source:TAIR;Acc:AT5G59070]
AT5G59170	57.1451	-0.768896	0.000838042	0.353638	0.221707	0.333673	1	0.276363	0.228107	1	-1.39023	1.69089e-09	2.05525e-07	NA	Proline-rich extensin-like family protein [Source:TAIR;Acc:AT5G59170]
AT5G59220	724.434	-0.121515	0.499053	0.992544	-0.0325163	0.856399	1	0.0989176	0.581799	1	-0.901011	5.9419e-07	4.25109e-05	HAI1	Probable protein phosphatase 2C 78 [Source:UniProtKB/Swiss-Prot;Acc:Q9FIF5]
AT5G59350	106.303	0.0982439	0.59584	0.994205	-0.192098	0.303208	1	-0.157312	0.398839	1	-0.58978	0.00173465	0.0382604	NA	unknown protein; FUNCTIONS IN: molecular_function unknown; INVOLVED IN: biological_process unknown; LOCATED IN: endomembrane system; EXPRESSED IN: 23 plant structures; EXPRESSED DURING: 13 growth stages; Has 1807 Blast hits to 1807 proteins in 277 s /.../: Archae - 0; Bacteria - 0; Metazoa - 736; Fungi - 347; Plants - 385; Viruses - 0; Other Eukaryotes - 339 (source: NCBI BLink). [Source:TAIR;Acc…
AT5G59680	27.5802	-0.243928	0.279126	0.97954	-0.234023	0.29928	1	0.112868	0.614485	1	0.845835	0.000129916	0.00471533	NA	Probable LRR receptor-like serine/threonine-protein kinase At5g59680 [Source:UniProtKB/Swiss-Prot;Acc:Q9FN93]
AT5G59820	130.747	0.121534	0.550806	0.992544	0.0328378	0.872085	1	-0.116574	0.568403	1	0.614375	0.00242213	0.0491999	ZAT12	Zinc finger protein ZAT12 [Source:UniProtKB/Swiss-Prot;Acc:Q42410]
AT5G60180	1.05809	0.0420803	0.738628	1	0.0505214	0.687911	1	0.0487224	0.698185	1	0.430605	0.000967193	0.024242	APUM19	Putative pumilio homolog 19 [Source:UniProtKB/Swiss-Prot;Acc:Q9LSS8]
AT5G60220	31.4939	-0.353162	0.104218	0.961711	0.0524594	0.807572	1	-0.064419	0.765548	1	-0.869177	7.74518e-05	0.00302788	TET4	Tetraspanin-4 [Source:UniProtKB/Swiss-Prot;Acc:Q9LSS4]
AT5G60370	109.416	-0.0958173	0.58248	0.993131	-0.0528792	0.761365	1	-0.155937	0.372186	1	-0.683084	0.000119276	0.00439902	NA	Exonuclease V, chloroplastic [Source:UniProtKB/Swiss-Prot;Acc:Q9FKK6]
AT5G60430	47.7632	-0.230739	0.270579	0.976567	0.04149	0.842011	1	-0.181546	0.385777	1	-0.992586	3.34826e-06	0.000194595	NA	drug transmembrane transporters;antiporters [Source:TAIR;Acc:AT5G60430]
AT5G60590	121.932	0.213653	0.216591	0.968388	-0.0624006	0.720371	1	-0.12835	0.462616	1	-0.610807	0.000566125	0.0158207	NA	DHBP synthase RibB-like alpha/beta domain [Source:TAIR;Acc:AT5G60590]
AT5G60610	41.5121	0.199807	0.366771	0.991038	0.0250269	0.910456	1	0.0633402	0.775768	1	2.24253	5.31567e-26	3.64172e-23	NA	FBD-associated F-box protein At5g60610 [Source:UniProtKB/Swiss-Prot;Acc:Q9FF58]
AT5G60950	90.1833	-0.0658099	0.703039	1	0.0723405	0.673527	1	0.146112	0.393389	1	0.558381	0.000872693	0.0224203	COBL5	COBRA-like protein 5 [Source:UniProtKB/Swiss-Prot;Acc:Q9FME5]
AT5G61540	63.3314	-0.0842707	0.651689	0.997167	-0.0638474	0.732357	1	-0.0111465	0.952311	1	-0.797214	3.32704e-05	0.00144128	NA	Probable isoaspartyl peptidase/L-asparaginase 3 [Source:UniProtKB/Swiss-Prot;Acc:Q56W64]
AT5G61740	5.23593	0.0430997	0.83512	1	0.216794	0.297875	1	0.195172	0.348053	1	0.97659	4.90012e-06	0.0002702	ATATH14	ABC2 homolog 14 [Source:TAIR;Acc:AT5G61740]
AT5G61820	2372.86	-0.226601	0.133302	0.961711	-0.014959	0.921012	1	-0.0515746	0.732475	1	-0.50738	0.00078137	0.0203751	NA	FUNCTIONS IN: molecular_function unknown; INVOLVED IN: biological_process unknown; LOCATED IN: vacuole; EXPRESSED IN: 24 plant structures; EXPRESSED DURING: 15 growth stages; CONTAINS InterPro DOMAIN/s: Stress up-regulated Nod 19 (InterPro:IPR011692 /.../ 30201 Blast hits to 17322 proteins in 780 species: Archae - 12; Bacteria - 1396; Metazoa - 17338; Fungi - 3422; Plants - 5037; Viruses - 0; Oth…
AT5G61890	4.38966	0.0118402	0.952941	1	-0.102644	0.606147	1	-0.170382	0.390108	1	0.938595	6.41267e-06	0.000342737	ERF114	Ethylene-responsive transcription factor ERF114 [Source:UniProtKB/Swiss-Prot;Acc:Q9FH54]
AT5G62170	30.0147	0.286632	0.194249	0.964296	0.119087	0.591287	1	0.390784	0.0763079	1	0.722969	0.000938134	0.0236184	NA	unknown protein; BEST Arabidopsis thaliana protein match is: unknown protein (TAIR:AT5G51850.1); Has 381 Blast hits to 359 proteins in 81 species: Archae - 0; Bacteria - 16; Metazoa - 101; Fungi - 21; Plants - 99; Viruses - 3; Other Eukaryotes - 141 /.../ce: NCBI BLink). [Source:TAIR;Acc:AT5G62170]
AT5G62490	142.561	-0.538105	0.00488334	0.808881	0.190084	0.314869	1	0.00823456	0.965355	1	-1.22753	2.35624e-10	3.1152e-08	HVA22B	HVA22-like protein b [Source:UniProtKB/Swiss-Prot;Acc:Q9SYX7]
AT5G63040	170.187	0.0462613	0.772549	1	-0.047923	0.765264	1	-0.0837331	0.602369	1	-0.543641	0.000833242	0.0215291	NA	unknown protein; FUNCTIONS IN: molecular_function unknown; INVOLVED IN: biological_process unknown; LOCATED IN: chloroplast; EXPRESSED IN: 25 plant structures; EXPRESSED DURING: 15 growth stages; BEST Arabidopsis thaliana protein match is: unknown p /.../ (TAIR:AT1G48460.1); Has 30201 Blast hits to 17322 proteins in 780 species: Archae - 12; Bacteria - 1396; Metazoa - 17338; Fungi - 3422; Plants …
AT5G63100	123.826	0.0739761	0.673599	0.998618	-0.110602	0.53087	1	-0.152091	0.389478	1	-1.18004	1.0359e-10	1.52075e-08	NA	S-adenosyl-L-methionine-dependent methyltransferases superfamily protein [Source:TAIR;Acc:AT5G63100]
AT5G63130	56.7621	-0.0664881	0.745445	1	-0.00877551	0.965785	1	-0.169075	0.410918	1	0.818439	4.33077e-05	0.00181989	NA	Octicosapeptide/Phox/Bem1p family protein [Source:TAIR;Acc:AT5G63130]
AT5G63350	38.2769	-0.627751	0.00224733	0.539383	-0.131458	0.514079	1	-0.0526165	0.793404	1	-0.62069	0.0024591	0.0497251	NA	unknown protein; BEST Arabidopsis thaliana protein match is: unknown protein (TAIR:AT3G48510.1); Has 103 Blast hits to 102 proteins in 13 species: Archae - 0; Bacteria - 0; Metazoa - 2; Fungi - 0; Plants - 101; Viruses - 0; Other Eukaryotes - 0 (sou /.../CBI BLink). [Source:TAIR;Acc:AT5G63350]
AT5G63460	206.741	-0.0794178	0.564834	0.992608	-0.173213	0.211076	1	-0.359836	0.00995706	1	-0.599038	2.03119e-05	0.000942938	NA	SAP domain-containing protein [Source:TAIR;Acc:AT5G63460]
AT5G64120	1024.89	-0.564516	0.00757037	0.899306	-0.175171	0.406936	1	-0.425274	0.0441712	1	1.42893	1.24131e-11	2.09429e-09	PER71	Peroxidase 71 [Source:UniProtKB/Swiss-Prot;Acc:Q43387]
AT5G64210	4.78714	-0.727888	0.000657414	0.309261	-0.183615	0.400196	1	0.0571893	0.794845	1	-0.695891	0.00117327	0.0282787	AOX2	Ubiquinol oxidase 2, mitochondrial [Source:UniProtKB/Swiss-Prot;Acc:O22049]
AT5G64370	375.012	0.0317031	0.791133	1	0.0242655	0.839454	1	0.0852471	0.475852	1	0.392586	0.000892255	0.0227933	PYD3	Beta-ureidopropionase [Source:UniProtKB/Swiss-Prot;Acc:Q8H183]
AT5G64816	204.807	0.167056	0.379169	0.991038	-0.0424228	0.823669	1	-0.282994	0.138382	1	-1.14492	3.26855e-09	3.77017e-07	NA	Uncharacterized protein At5g64816 [Source:UniProtKB/Swiss-Prot;Acc:Q8L8Q8]
AT5G64905	3.27533	0.0652563	0.717269	1	0.0843695	0.639416	1	0.174414	0.334845	1	0.659695	0.000379827	0.0114464	PEP3	Elicitor peptide 3 [Source:UniProtKB/Swiss-Prot;Acc:Q8LAX3]
AT5G64950	29.2244	-0.362647	0.0997965	0.961711	0.134744	0.536405	1	-0.111325	0.611591	1	-1.01683	5.35415e-06	0.000291074	NA	Mitochondrial transcription termination factor family protein [Source:TAIR;Acc:AT5G64950]
AT5G65140	155.709	-0.177084	0.326964	0.991038	-0.136087	0.450946	1	-0.202395	0.262911	1	-0.599339	0.000990401	0.0246597	TPPJ	Probable trehalose-phosphate phosphatase J [Source:UniProtKB/Swiss-Prot;Acc:Q5HZ05]
AT5G65165	14.9036	-0.363387	0.117299	0.961711	0.18694	0.420904	1	0.15946	0.492369	1	-0.717419	0.00194822	0.0417888	SDH2-3	Succinate dehydrogenase [ubiquinone] iron-sulfur subunit 3, mitochondrial [Source:UniProtKB/Swiss-Prot;Acc:Q9FJP9]
AT5G65250	189.056	-0.0409741	0.779308	1	-0.22643	0.124047	1	-0.214197	0.145652	1	-1.11557	2.81886e-13	6.18727e-11	NA	unknown protein; FUNCTIONS IN: molecular_function unknown; INVOLVED IN: biological_process unknown; LOCATED IN: chloroplast; EXPRESSED IN: 22 plant structures; EXPRESSED DURING: 13 growth stages; Has 30201 Blast hits to 17322 proteins in 780 species /.../ae - 12; Bacteria - 1396; Metazoa - 17338; Fungi - 3422; Plants - 5037; Viruses - 0; Other Eukaryotes - 2996 (source: NCBI BLink). [Source:TAIR;…
AT5G65550	0.91061	-0.347541	0.00602027	0.854973	-0.42236	0.000750297	1	-0.298602	0.018273	1	-0.426163	0.00073242	0.0193894	UGT91B1	UDP-glycosyltransferase 91B1 [Source:UniProtKB/Swiss-Prot;Acc:Q9LSM0]
AT5G65600	5.90033	-0.372276	0.0757913	0.961711	-0.289655	0.167921	1	-0.34994	0.0947464	1	0.673853	0.00188197	0.0406765	LECRK92	L-type lectin-domain containing receptor kinase IX.2 [Source:UniProtKB/Swiss-Prot;Acc:Q9LSL5]
AT5G65760	445.335	0.10515	0.462781	0.992544	0.0620507	0.664995	1	0.0578915	0.686277	1	-0.508213	0.000442247	0.012968	NA	Serine carboxypeptidase S28 family protein [Source:TAIR;Acc:AT5G65760]
AT5G65780	406.966	0.147379	0.184829	0.961711	0.0803246	0.470963	1	0.0122946	0.912374	1	-0.766292	2.85547e-11	4.54624e-09	BCAT5	Branched-chain-amino-acid aminotransferase 5, chloroplastic [Source:UniProtKB/Swiss-Prot;Acc:Q9FYA6]
AT5G65930	183.439	-0.201053	0.266481	0.975913	0.128154	0.47638	1	0.446319	0.0127503	1	-0.686757	0.000167519	0.00574701	KCBP	Kinesin-like calmodulin-binding protein [Source:UniProtKB/Swiss-Prot;Acc:Q9FHN8]
AT5G66000	42.9302	-0.00178064	0.992878	1	-0.258788	0.199246	1	-0.0593502	0.766824	1	-0.635499	0.00183792	0.0399921	NA	unknown protein; BEST Arabidopsis thaliana protein match is: unknown protein (TAIR:AT2G17540.3); Has 30201 Blast hits to 17322 proteins in 780 species: Archae - 12; Bacteria - 1396; Metazoa - 17338; Fungi - 3422; Plants - 5037; Viruses - 0; Other Eu /.../es - 2996 (source: NCBI BLink). [Source:TAIR;Acc:AT5G66000]
AT5G66250	305.729	-0.21527	0.0608505	0.961711	-0.0262617	0.817677	1	-0.0863218	0.450024	1	-0.821618	3.97215e-12	7.48352e-10	NA	kinectin-related [Source:TAIR;Acc:AT5G66250]
AT5G66270	74.0133	0.100466	0.550699	0.992544	0.112373	0.505115	1	0.427268	0.00986638	1	0.532246	0.00115994	0.0280171	NA	Zinc finger CCCH domain-containing protein 68 [Source:UniProtKB/Swiss-Prot;Acc:Q9FH61]
AT5G66650	109.691	-0.0687146	0.726837	1	-0.0912155	0.642983	1	-0.239115	0.225565	1	-0.898845	6.73561e-06	0.000357462	NA	Calcium uniporter protein 3, mitochondrial [Source:UniProtKB/Swiss-Prot;Acc:Q9LVR5]
AT5G66690	756.067	-0.258731	0.087096	0.961711	-0.0124045	0.934463	1	-0.0964201	0.523067	1	0.795541	1.12311e-07	9.18639e-06	UGT72E2	UDP-glycosyltransferase 72E2 [Source:UniProtKB/Swiss-Prot;Acc:Q9LVR1]
AT5G66780	69.4201	-0.899877	1.14839e-05	0.0164688	0.175867	0.379595	1	0.149932	0.454104	1	-0.942953	4.2416e-06	0.000238543	NA	unknown protein; Has 1807 Blast hits to 1807 proteins in 277 species: Archae - 0; Bacteria - 0; Metazoa - 736; Fungi - 347; Plants - 385; Viruses - 0; Other Eukaryotes - 339 (source: NCBI BLink). [Source:TAIR;Acc:AT5G66780]
AT5G67400	146.559	0.000650698	0.997237	1	0.332348	0.075059	1	0.291508	0.118781	1	0.566219	0.00230154	0.0473029	PER73	Peroxidase 73 [Source:UniProtKB/Swiss-Prot;Acc:Q43873]
AT5G67430	71.121	0.074191	0.692044	1	0.0696083	0.710492	1	0.112351	0.548556	1	0.768749	2.54888e-05	0.00113659	NA	Acyl-CoA N-acyltransferases (NAT) superfamily protein [Source:TAIR;Acc:AT5G67430]
