# Supplementary material for: BORDER proteins protect expression of neighboring genes by promoting 3′ Pol II pausing in plants
Source: Nat Commun. 2019 Sep 25;10:4359. doi: 10.1038/s41467-019-12328-w (PMC6761125; doi:10.1038/s41467-019-12328-w)
Supplement: Supplementary file 5 — Supplementary Data 2 [file 41467_2019_12328_MOESM5_ESM.txt]

Chr1	4598255	4599790	.	0	.
Chr1	14195657	14197192	.	0	.
Chr1	14362569	14364104	.	0	.
Chr1	14408136	14409671	.	0	.
Chr1	14473672	14474695	.	0	.
Chr1	14509000	14510535	.	0	.
Chr1	14511699	14538700	.	0	.
Chr1	14545699	14581700	.	0	.
Chr1	14609239	14661150	.	0	.
Chr1	14718499	14745800	.	0	.
Chr1	14750899	14804000	.	0	.
Chr1	15037382	15053765	.	0	.
Chr1	15081399	15110400	.	0	.
Chr1	15136710	15138757	.	0	.
Chr1	15158899	15160900	.	0	.
Chr1	15166399	15182400	.	0	.
Chr1	15190981	15192516	.	0	.
Chr1	15198149	15199172	.	0	.
Chr1	15289999	15292000	.	0	.
Chr1	15296799	15300100	.	0	.
Chr1	15308199	15311900	.	0	.
Chr1	15435699	15438400	.	0	.
Chr1	15699907	15701442	.	0	.
Chr1	16509888	16528831	.	0	.
Chr1	24272289	24276896	.	0	.
Chr2	0	11121	.	0	.
Chr2	51570	55665	.	0	.
Chr2	2937702	2939237	.	0	.
Chr2	3186533	3189604	.	0	.
Chr2	3238757	3510115	.	0	.
Chr2	3604799	3633400	.	0	.
Chr2	3662179	3665250	.	0	.
Chr2	3717475	3719010	.	0	.
Chr2	4129634	4131169	.	0	.
Chr2	4843899	4844200	.	0	.
Chr2	5198173	5205852	.	0	.
Chr2	5564699	5579400	.	0	.
Chr2	7190357	7192404	.	0	.
Chr2	7959890	7960913	.	0	.
Chr2	19697444	19698289	.	0	.
Chr3	0	250	.	0	.
Chr3	1959083	1960106	.	0	.
Chr3	7103127	7105174	.	0	.
Chr3	13536899	13542012	.	0	.
Chr3	13586045	13600500	.	0	.
Chr3	13632125	13642364	.	0	.
Chr3	13654999	13657500	.	0	.
Chr3	13681799	13738200	.	0	.
Chr3	13744499	13817000	.	0	.
Chr3	13834876	13870203	.	0	.
Chr3	14172283	14225530	.	0	.
Chr3	15711499	15723000	.	0	.
Chr4	2920499	2965600	.	0	.
Chr4	3053652	3062355	.	0	.
Chr4	3735799	3750500	.	0	.
Chr4	3837999	3877500	.	0	.
Chr4	3949648	4012623	.	0	.
Chr4	4472799	4474200	.	0	.
Chr4	4761299	4763200	.	0	.
Chr4	4777099	4779200	.	0	.
Chr4	5267531	5269066	.	0	.
Chr5	3252266	3253801	.	0	.
Chr5	11180554	11189769	.	0	.
Chr5	11320499	11332700	.	0	.
Chr5	11650699	11651900	.	0	.
Chr5	11660808	11661831	.	0	.
Chr5	11666952	11766791	.	0	.
Chr5	11787272	11796999	.	0	.
Chr5	11814199	11904500	.	0	.
Chr5	11927899	11972500	.	0	.
Chr5	11985299	11991558	.	0	.
Chr5	12026375	12063238	.	0	.
Chr5	12149766	12150789	.	0	.
Chr5	12808708	12824067	.	0	.
Chr5	12850692	12887554	.	0	.
Chr5	12917999	12919800	.	0	.
Chr5	13260299	13273200	.	0	.
Chr5	15667799	15695500	.	0	.
ChrC	0	154478	.	0	.
ChrM	0	366924	.	0	.
